# Supplementary material for: The genome of walking catfish Clarias magur (Hamilton, 1822) unveils the genetic basis that may have facilitated the development of environmental and terrestrial adaptation systems in air-breathing catfishes
Source: DNA Res. 2021 Jan 8;28(1):dsaa031. doi: 10.1093/dnares/dsaa031 (PMC7934567; doi:10.1093/dnares/dsaa031)
Supplement: dsaa031_Supplementary_Data [file dsaa031_supplementary_data.zip]

Archive with 4 entries (4 files):
- Supplementary figures.pdf
- Supplementary Note.pdf
- Supplementary Tables 3-6.xlsx
- Supplementary_Tables__--.pdf
