# Supplementary material for: The genome of walking catfish Clarias magur (Hamilton, 1822) unveils the genetic basis that may have facilitated the development of environmental and terrestrial adaptation systems in air-breathing catfishes
Source: DNA Res. 2021 Jan 8;28(1):dsaa031. doi: 10.1093/dnares/dsaa031 (PMC7934567; doi:10.1093/dnares/dsaa031)
Supplement: dsaa031_Supplementary_Data [file dsaa031_supplementary_data.zip › Supplementary Tables 3-6.xlsx]

## Sheet: Unique_genes_Annotation
Supplementary Table 3: Unique genes in C magur
gene_ID	Gene_name	Protein_name	GO_ID	GOTerms	Interpro_domain
gene12067	tubby-related protein 3-like isoform X2		NA	NA	Tubby, N-terminal;Tubby, N-terminal;Tubby, N-terminal;Tubby, N-terminal;Tubby, N-terminal;Tubby, N-terminal;Tubby, N-terminal
gene15436	verrucotoxin subunit beta-like isoform X6	LOC108259763	GO:0005525-IEA	GTP binding-IEA	Immunoglobulinin;Immunoglobulin-like domain;Fibronectin type III;P-loop containing nucleoside triphosphate hydrolase;Immunoglobulin-like domain superfamily;Immunoglobulin-like domain superfamily;Fibronectin type III superfamily
gene3549	adhesion G protein-coupled receptor E3-like	LOC10825873358733C108258733;LOC108258733;LOC108258733;LOC108258733;LOC108258733;LOC108258733;LOC108258733;LOC108258733;LOC108258733;LOC108258733;LOC108258733;LOC108258733;LOC108258733;LOC10LOC108258733	GO:0004888-IEA;GO:0007166-IEA;GO:0016020-IEA;GO:0007186-IEA;GO:0016021-IEA;GO:0004930-IEA	transmembrane signaling receptor activity-IEA;cell surface receptor signaling pathway-IEA;membrane-IEA;G protein-coupled receptor signaling pathway-IEA;integral component of membrane-IEA;G protein-coupled receptor activity-IEA	Immunoglobulin-like fold;Immunoglobulin-like fold;Immunoglobulin-like fold
gene10411	Metabotropic glutamate receptor 7	N340_01696;	GO:0007165-IEA;GO:0016020-IEA;GO:0007186-IEA;GO:0016021-IEA;GO:0004930-IEA;GO:0005886-IEA	signal transduction-IEA;membrane-IEA;G protein-coupled receptor signaling pathway-IEA;integral component of membrane-IEA;G protein-coupled receptor activity-IEA;plasma membrane-IEA	Zinc finger C2H2 superfamily;Zinc finger C2H2 superfamily;Zinc finger C2H2 superfamily;GPCR family 3, C-terminal
gene5566	BTB/POZ domain-containing protein KCTD19 isoform X1	kctd19	GO:0051260-IEA	protein homooligomerization-IEA	C-type lectin fold;C-type lectin fold;C-type lectin fold;C-type lectin fold;C-type lectin fold;C-type lectin fold;SKP1/BTB/POZ domain superfamily
gene4371	uncharacterized protein LOC113663198	NA	NA	NA	NA
gene4379	Uncharacterised protein	Cfap46	GO:0060294-IEA;GO:0035082-IEA;GO:0031514-IEA	cilium movement involved in cell motility-IEA;axoneme assembly-IEA;motile cilium-IEA	C2 domain;C2 domain;C2 domain
gene6335	thrombospondin type-1 domain-containing protein 7B	thsd7b	GO:0016020-IEA;GO:0016021-IEA	membrane-IEA;integral component of membrane-IEA	Protein kinase-like domain superfamily;Trimeric LpxA-like superfamily
gene8423	integumentary mucin C.1-like	LOC108930648	GO:0006955-IEA;GO:0005044-IEA;GO:0006898-IEA;GO:0030247-IEA	immune response-IEA;scavenger receptor activity-IEA;receptor-mediated endocytosis-IEA;polysaccharide binding-IEA	Somatomedin B domain;Somatomedin B domain;Somatomedin B-like domain superfamily
gene6266	pentatricopeptide repeat-containing protein At1g10270-like	NA	NA	NA	Immunoglobulin-like domain superfamily;Immunoglobulin-like domain superfamily
gene3818	SLAM family member 5-like	LOC108267281	GO:0016020-IEA;GO:0016021-IEA	membrane-IEA;integral component of membrane-IEA	Immunoglobulin-like fold;Immunoglobulin-like fold;Immunoglobulin-like fold;Immunoglobulin-like domain superfamily
gene3817	SLAM family member 5-like	LOC108267281	GO:0016020-IEA;GO:0016021-IEA	membrane-IEA;integral component of membrane-IEA	Immunoglobulin-like fold;Immunoglobulin-like fold;Immunoglobulin-like domain superfamily
gene7421	uncharacterized protein LOC112693307	NA	NA	NA	NA
gene18163	early nodulin-75-like	NA	NA	NA	Four-helical cytokine-like, core;Four-helical cytokine-like, core;Four-helical cytokine-like, core;Four-helical cytokine-like, core;Four-helical cytokine-like, core;Four-helical cytokine-like, core;Four-helical cytokine-like, core;Four-helical cytokine-like, core;Four-helical cytokine-like, core
gene12455	PREDICTED: uncharacterized protein K02A2.6-like		NA	NA	NA
gene12457	PREDICTED: uncharacterized protein LOC105902936		NA	NA	NA
gene12461	PREDICTED: uncharacterized protein K02A2.6-like		NA	NA	NA
gene2812	hypothetical protein BOX15_Mlig026411g1	NA	NA	NA	PKHA4/5/6/7, PH domain;SEA domain;SEA domain superfamily
gene9548	dual specificity testis-specific protein kinase 2-like	si:ch211-113e8.3	GO:0005737-IBA;GO:0046872-IEA;GO:0051496-IBA;GO:0016310-IEA;GO:0030036-IBA;GO:0004672-IEA;GO:0016301-IEA;GO:0004674-IBA;GO:0005634-IBA;GO:0005524-IEA;GO:0006468-IEA	cytoplasm-IBA;metal ion binding-IEA;positive regulation of stress fiber assembly-IBA;phosphorylation-IEA;actin cytoskeleton organization-IBA;protein kinase activity-IEA;kinase activity-IEA;protein serine/threonine kinase activity-IBA;nucleus-IBA;ATP binding-IEA;protein phosphorylation-IEA	Dual specificity testis-specific protein kinase 1;Dual specificity testis-specific protein kinase 1
gene7585	thrombospondin type-1 domain-containing protein 7B	thsd7b	GO:0016020-IEA;GO:0016021-IEA	membrane-IEA;integral component of membrane-IEA

## Sheet: Positive_gene_selection
supplementary Table 4: Positively selected genes in Magur with annotation codeml statistics
Orthogrp_ID	gene_ID	gene_name	protein_name	GO_ID	GO_function	Interpro_ID	Interpro_annotation	lnl_fix	lnl_no_fix	P_value
OG0006500	gene3594	HAUS augmin-like complex subunit 1	haus1;zgc:77838;zgc:77838;haus1;haus1;haus1;zgc:77838;zgc:77838;zgc:77838;zgc:77838	GO:0051225-IEA;GO:0008150-ND;GO:0070652-IEA;GO:0005575-ND;GO:0003674-ND	spindle assembly-IEA;biological_process-ND;HAUS complex-IEA;cellular_component-ND;molecular_function-ND	IPR026243;IPR029306;noIPR;noIPR;noIPR;noIPR;noIPR	HAUS augmin-like complex subunit 1;E3 ubiquitin-protein ligase Arkadia, N-terminal;E3 ubiquitin-protein ligase Arkadia, N-terminal;E3 ubiquitin-protein ligase Arkadia, N-terminal;E3 ubiquitin-protein ligase Arkadia, N-terminal;E3 ubiquitin-protein ligase Arkadia, N-terminal;E3 ubiquitin-protein ligase Arkadia, N-terminal	-7543.33	-7545.62	0.0325943
OG0002782	gene3349	alpha-adducin isoform X9	add1;LOC108935091;add1;LOC108935091;add1;add1;add1;add1	GO:0005856-IEA	cytoskeleton-IEA	IPR001303;IPR036409;noIPR;noIPR;noIPR;noIPR;noIPR;noIPR;noIPR;noIPR;noIPR;IPR027766;IPR036409	Class II aldolase/adducin N-terminal;Class II aldolase/adducin N-terminal domain superfamily;Class II aldolase/adducin N-terminal domain superfamily;Class II aldolase/adducin N-terminal domain superfamily;Class II aldolase/adducin N-terminal domain superfamily;Class II aldolase/adducin N-terminal domain superfamily;Class II aldolase/adducin N-terminal domain superfamily;Class II aldolase/adducin …	-15231.4	-15236.6	0.0012445
OG0003176	gene19722	ribosomal protein S6 kinase delta-1	rps6kc1;rps6kc1;rps6kc1;rps6kc1;Z043_107788;rps6kc1;rps6kc1;rps6kc1;Z043_107788;Z043_107788;Z043_107788;rps6kc1;rps6kc1;rps6kc1;rps6kc1;rps6kc1;rps6kc1;rps6kc1;rps6kc1;rps6kc1;rps6kc1;rps6kc1;Z043_107788;rps6kc1;rps6kc1;rps6kc1;rps6kc1;rps6kc1;rps6kc1;rps6kc1;rps6kc1;Z043_107788;Z043_107788;rps6kc1;Z043_107788;rps6kc1;rps6kc1;rps6kc1;rps6kc1;Z043_107788;rps6kc1;rps6kc1;Z043_107788;rps6kc1;Z043_10…	GO:0016310-IEA;GO:0004672-IEA;GO:0016301-IEA;GO:0005524-IEA;GO:0006468-IEA;GO:0035091-IEA	phosphorylation-IEA;protein kinase activity-IEA;kinase activity-IEA;ATP binding-IEA;protein phosphorylation-IEA;phosphatidylinositol binding-IEA	IPR001683;noIPR;noIPR;IPR000719;IPR036871;noIPR;IPR007330;noIPR;noIPR;noIPR;noIPR;noIPR;noIPR;noIPR;noIPR;noIPR;noIPR;IPR035051;IPR035051;noIPR;noIPR;IPR000719;IPR001683;noIPR;IPR036871;IPR011009;IPR036181	Phox homologous domain;Phox homologous domain;Phox homologous domain;Protein kinase domain;PX domain superfamily;PX domain superfamily;MIT;MIT;MIT;MIT;MIT;MIT;MIT;MIT;MIT;MIT;MIT;Ribosomal protein S6 kinase delta-1;Ribosomal protein S6 kinase delta-1;Ribosomal protein S6 kinase delta-1;Ribosomal protein S6 kinase delta-1;Protein kinase domain;Phox homologous domain;Phox homologous domain;PX domai…	-12815.5	-12827.2	1.349e-06
OG0007339	gene18865	electron transfer flavoprotein subunit alpha, mitochondrial	ETFA;W5NBV6;etfa;ETFA;etfa;ETFA;etfa;ETFA;ETFA;etfa;ETFA;ETFA;A0A3B4C9V6;etfa;etfa;W5NBV6;ETFA;ETFA;W5NBV6;etfa;etfa;W5NBV6;W5NBV6;etfa;A0A3B4C9V6;W5NBV6;ETFA;ETFA;etfa;A0A3B4C9V6;ETFA;A0A3B4C9V6;A0A3B4C9V6;ETFA;ETFA;ETFA;ETFA;etfa;ETFA;etfa;ETFA;A0A3B4C9V6	GO:0050660-IEA;GO:0009055-IEA;GO:0070584-IMP;GO:0009887-IMP;GO:0022900-IEA;GO:0031998-IMP	flavin adenine dinucleotide binding-IEA;electron transfer activity-IEA;mitochondrion morphogenesis-IMP;animal organ morphogenesis-IMP;electron transport chain-IEA;regulation of fatty acid beta-oxidation-IMP	IPR014729;noIPR;IPR014731;IPR014730;IPR001308;noIPR;noIPR;IPR033947;noIPR;IPR029035	Rossmann-like alpha/beta/alpha sandwich fold;Rossmann-like alpha/beta/alpha sandwich fold;Electron transfer flavoprotein, alpha subunit, C-terminal;Electron transfer flavoprotein, alpha/beta-subunit, N-terminal;Electron transfer flavoprotein alpha subunit/FixB;Electron transfer flavoprotein alpha subunit/FixB;Electron transfer flavoprotein alpha subunit/FixB;Electron transfer flavoprotein, alpha …	-11849.2	-11781.5	0
OG0003245	gene11972	lisH domain and HEAT repeat-containing protein KIAA1468 homolog isoform X4	relch;relch;kiaa1468;kiaa1468;relch;relch;relch;kiaa1468;kiaa1468;kiaa1468;kiaa1468;kiaa1468;relch;relch;kiaa1468;kiaa1468;relch;relch;relch;relch;kiaa1468;kiaa1468;relch;relch;kiaa1468;relch;relch;kiaa1468;kiaa1468;kiaa1468;relch;relch;relch;relch;relch;kiaa1468;kiaa1468;relch;kiaa1468;relch;relch;relch;kiaa1468;relch;relch;relch;kiaa1468	GO:0005768-IEA;GO:0006869-IEA;GO:0005802-IEA;GO:0005802-ISS;GO:0032367-IEA;GO:0032367-ISS;GO:0055037-IEA;GO:0055037-ISS;GO:0005794-IEA	endosome-IEA;lipid transport-IEA;trans-Golgi network-IEA;trans-Golgi network-ISS;intracellular cholesterol transport-IEA;intracellular cholesterol transport-ISS;recycling endosome-IEA;recycling endosome-ISS;Golgi apparatus-IEA	IPR011989;IPR000357;noIPR;noIPR;noIPR;noIPR;IPR040362;IPR006594;IPR021133;IPR016024	Armadillo-like helical;HEAT repeat;HEAT repeat;HEAT repeat;HEAT repeat;HEAT repeat;RAB11-binding protein RELCH;LIS1 homology motif;HEAT, type 2;Armadillo-type fold	-30538.7	-30503.3	0
OG0003484	gene22279	multidrug resistance-associated protein 7 isoform X1	A0A3B4C2F3;abcc10;abcc10;abcc10;abcc10;A0A3B4C2F3;abcc10;abcc10;SMAX5B_003071;abcc10;A0A3B4C2F3;SMAX5B_003071;abcc10;abcc10;SMAX5B_003071;SMAX5B_003071;abcc10;abcc10;abcc10;abcc10;abcc10;abcc10;SMAX5B_003071;SMAX5B_003071;abcc10;abcc10;DPX16_16135;abcc10;A0A3B4C2F3;abcc10;SMAX5B_003071;ABCC10;A0A3B4C2F3;A0A3B4C2F3;abcc10;A0A3B4C2F3;SMAX5B_003071;abcc10;abcc10;abcc10;abcc10;abcc10;DPX16_16135;abcc…	GO:0000166-IEA;GO:0042626-IEA;GO:0042626-IBA;GO:0055085-IEA;GO:0055085-IBA;GO:0016020-IEA;GO:0016020-IBA;GO:0016021-IEA;GO:0005524-IEA;GO:0016887-IEA	nucleotide binding-IEA;ATPase activity, coupled to transmembrane movement of substances-IEA;ATPase activity, coupled to transmembrane movement of substances-IBA;transmembrane transport-IEA;transmembrane transport-IBA;membrane-IEA;membrane-IBA;integral component of membrane-IEA;ATP binding-IEA;ATPase activity-IEA	IPR036640;IPR003439;IPR003439;noIPR;IPR036640;IPR036388;IPR003959;IPR015163;IPR011527;noIPR;noIPR;IPR003124;noIPR;IPR041083;noIPR;noIPR;noIPR;noIPR;noIPR;noIPR;noIPR;noIPR;noIPR;noIPR;noIPR;noIPR;noIPR;noIPR;noIPR;noIPR;noIPR;noIPR;noIPR;noIPR;noIPR;noIPR;noIPR;noIPR;noIPR;noIPR;noIPR;noIPR;noIPR;noIPR;IPR011527;IPR003439;IPR003124;IPR003439;IPR011527;IPR015163;noIPR;noIPR;noIPR;IPR027417;IPR0363…	ABC transporter type 1, transmembrane domain superfamily;ABC transporter-like;ABC transporter-like;ABC transporter-like;ABC transporter type 1, transmembrane domain superfamily;Winged helix-like DNA-binding domain superfamily;ATPase, AAA-type, core;Cdc6, C-terminal;ABC transporter type 1, transmembrane domain;ABC transporter type 1, transmembrane domain;ABC transporter type 1, transmembrane domai…	-40355.4	-40245.2	0
OG0003934	gene10538	protein WWC3				noIPR;IPR001202;noIPR;noIPR;noIPR;noIPR;IPR001202;IPR001202;IPR001202;IPR001202;IPR036020;IPR036020	RNA polymerase subunit RPABC4/transcription elongation factor Spt4;WW domain;WW domain;WW domain;WW domain;WW domain;WW domain;WW domain;WW domain;WW domain;WW domain superfamily;WW domain superfamily	-2508.58	-2702.14	0
OG0004048	gene19898	BCL2/adenovirus E1B 19 kDa protein-interacting protein 2 isoform X1				IPR022181;IPR036865;IPR001251;noIPR;noIPR;noIPR;noIPR;noIPR;noIPR;noIPR;noIPR;noIPR;IPR001251;IPR001251;IPR036865	Bcl2-/adenovirus E1B 19kDa-interacting protein 2;CRAL-TRIO lipid binding domain superfamily;CRAL-TRIO lipid binding domain;CRAL-TRIO lipid binding domain;CRAL-TRIO lipid binding domain;CRAL-TRIO lipid binding domain;CRAL-TRIO lipid binding domain;CRAL-TRIO lipid binding domain;CRAL-TRIO lipid binding domain;CRAL-TRIO lipid binding domain;CRAL-TRIO lipid binding domain;CRAL-TRIO lipid binding doma…	-11686.9	-11654.2	0
OG0010984	gene13114	origin recognition complex subunit 5	orc5;orc5;orc5;orc5;orc5;orc5;orc5;orc5;orc5;orc5;orc5;orc5;orc5;orc5;orc5;orc5;orc5;orc5	GO:0006270-IBA;GO:0003688-IBA;GO:0006260-IEA;GO:0000808-IEA;GO:0005664-IBA;GO:0005634-IEA	DNA replication initiation-IBA;DNA replication origin binding-IBA;DNA replication-IEA;origin recognition complex-IEA;nuclear origin of replication recognition complex-IBA;nucleus-IEA	IPR041664;IPR020796;noIPR;IPR020796;IPR027417	Orc1-like, AAA ATPase domain;Origin recognition complex, subunit 5;Origin recognition complex, subunit 5;Origin recognition complex, subunit 5;P-loop containing nucleoside triphosphate hydrolase	-17070.2	-17052.3	2e-09
OG0004153	gene17088	E3 ubiquitin-protein ligase UBR5 isoform X1	ubr5;ubr5;ubr5;ubr5;ubr5;ubr5;ubr5;ubr5;ubr5;ubr5;ubr5;ubr5;ubr5;ubr5;ubr5;ubr5;ubr5;ubr5;ubr5;ubr5;ubr5;ubr5;ubr5;ubr5;ubr5;ubr5;ubr5;ubr5;ubr5;ubr5;ubr5;ubr5;ubr5;ubr5;ubr5;ubr5;ubr5;ubr5;ubr5;ubr5;ubr5;ubr5;ubr5;ubr5;ubr5;ubr5;ubr5;ubr5;ubr5;ubr5;ubr5;ubr5;ubr5;ubr5;ubr5;ubr5;ubr5;ubr5;ubr5;ubr5;ubr5;ubr5;ubr5;ubr5;ubr5;ubr5;ubr5;ubr5;ubr5;ubr5;ubr5;ubr5;ubr5;ubr5;ubr5;ubr5;ubr5;ubr5;ubr5;ubr5…	GO:0003723-IEA;GO:0008270-IEA;GO:0043130-IEA;GO:0016740-IEA;GO:0016874-IEA;GO:0016567-IEA;GO:0004842-IEA	RNA binding-IEA;zinc ion binding-IEA;ubiquitin binding-IEA;transferase activity-IEA;ligase activity-IEA;protein ubiquitination-IEA;ubiquitin-protein transferase activity-IEA	noIPR;noIPR;noIPR;IPR000569;IPR024725;noIPR;IPR002004;noIPR;noIPR;noIPR;noIPR;noIPR;noIPR;noIPR;noIPR;noIPR;noIPR;noIPR;noIPR;noIPR;noIPR;noIPR;noIPR;noIPR;noIPR;noIPR;noIPR;noIPR;noIPR;noIPR;noIPR;noIPR;noIPR;noIPR;noIPR;noIPR;noIPR;noIPR;noIPR;IPR002004;IPR000569;IPR024725;IPR036053;IPR035983;IPR009091	SAS-6 coiled-coil domain;SAS-6 coiled-coil domain;SAS-6 coiled-coil domain;HECT domain;E3 ubiquitin ligase EDD, ubiquitin-associated domain;E3 ubiquitin ligase EDD, ubiquitin-associated domain;Polyadenylate-binding protein/Hyperplastic disc protein;Polyadenylate-binding protein/Hyperplastic disc protein;Polyadenylate-binding protein/Hyperplastic disc protein;Polyadenylate-binding protein/Hyperpla…	-106250	-106277	0
OG0004156	gene3519	structural maintenance of chromosomes protein 4 isoform X1	A0A3B4DJQ6;smc4;A0A3B4DJQ6;smc4;smc4;smc4;smc4;A0A3B4DJQ6;smc4;smc4;A0A3B4DJQ6;smc4;smc4;smc4;smc4;A0A3B4DJQ6;smc4;A0A3B4DJQ6;A0A3B4DJQ6;smc4;smc4;smc4;smc4;smc4;A0A3B4DJQ6;smc4;smc4;smc4;smc4;smc4;smc4;smc4	GO:0051276-IEA;GO:0005694-IEA;GO:0005524-IEA;GO:0005634-IEA	chromosome organization-IEA;chromosome-IEA;ATP binding-IEA;nucleus-IEA	noIPR;noIPR;IPR010935;noIPR;noIPR;IPR003395;IPR024704;noIPR;noIPR;noIPR;noIPR;noIPR;noIPR;noIPR;IPR027417;noIPR;IPR036277	C-type lectin fold;C-type lectin fold;SMCs flexible hinge;SMCs flexible hinge;SMCs flexible hinge;RecF/RecN/SMC, N-terminal;Structural maintenance of chromosomes protein;Structural maintenance of chromosomes protein;Structural maintenance of chromosomes protein;Structural maintenance of chromosomes protein;Structural maintenance of chromosomes protein;Structural maintenance of chromosomes protein…	-55203.2	-55114.5	0
OG0004206	gene15330	putative sodium-coupled neutral amino acid transporter 10 isoform X1	slc38a10;slc38a10;A0A3B4ELS4;slc38a10;slc38a10;slc38a10;A0A3B4EK43;A0A3B4ELS4;slc38a10;slc38a10;slc38a10;A0A3B4EK43;A0A3B4ELS4;slc38a10;slc38a10;A0A3B4DAG2;slc38a10;A0A3B4DAG2;A0A3B4EK43;slc38a10;A0A3B4DAG2;A0A3B4ELS4;slc38a10;A0A3B4DAG2;A0A3B4EK43;slc38a10;slc38a10;slc38a10;slc38a10;slc38a10	GO:0055085-IEA;GO:0016020-IEA;GO:0016021-IEA	transmembrane transport-IEA;membrane-IEA;integral component of membrane-IEA	IPR013057;noIPR;noIPR;noIPR;noIPR;noIPR	Amino acid transporter, transmembrane domain;Amino acid transporter, transmembrane domain;Amino acid transporter, transmembrane domain;Amino acid transporter, transmembrane domain;Amino acid transporter, transmembrane domain;Amino acid transporter, transmembrane domain	-4119.41	-4110.57	2.6168e-05
OG0004240	gene16611	probable helicase with zinc finger domain	helz;helz;helz;helz;helz;helz;helz;helz;helz;helz;helz;helz;helz;helz;helz;helz;helz;helz;helz;helz;helz;helz;A0A3B4CJF4;helz;helz;helz;helz;helz;helz;helz;helz;helz;helz;helz;helz;helz;A0A3B4CJF4;helz;helz;helz;helz;helz;helz;helz;helz	GO:0003677-IEA;GO:0003700-IEA;GO:0000166-IEA;GO:0003723-IBA;GO:0046872-IEA;GO:0043186-IBA;GO:0005829-IBA;GO:0016787-IEA;GO:0006355-IEA;GO:0035194-IBA;GO:0004386-IEA;GO:0005634-IEA;GO:0005524-IEA	DNA binding-IEA;DNA-binding transcription factor activity-IEA;nucleotide binding-IEA;RNA binding-IBA;metal ion binding-IEA;P granule-IBA;cytosol-IBA;hydrolase activity-IEA;regulation of transcription, DNA-templated-IEA;posttranscriptional gene silencing by RNA-IBA;helicase activity-IEA;nucleus-IEA;ATP binding-IEA	IPR041679;noIPR;IPR041677;noIPR;IPR011990;noIPR;IPR000571;noIPR;noIPR;noIPR;noIPR;IPR000571;noIPR;IPR027417;IPR036855	DNA2/NAM7 helicase-like, AAA domain;DNA2/NAM7 helicase-like, AAA domain;DNA2/NAM7 helicase, AAA domain;DNA2/NAM7 helicase, AAA domain;Tetratricopeptide-like helical domain superfamily;Tetratricopeptide-like helical domain superfamily;Zinc finger, CCCH-type;Zinc finger, CCCH-type;Zinc finger, CCCH-type;Zinc finger, CCCH-type;Zinc finger, CCCH-type;Zinc finger, CCCH-type;Zinc finger, CCCH-type;P-lo…	-40847.7	-40676	0
OG0004250	gene2735	aspartyl aminopeptidase isoform X2	A0A3B4CVB5;A0A3B4CVB5;Dnpep;dnpep;dnpep;Dnpep;dnpep;dnpep;dnpep;dnpep;dnpep;dnpep;dnpep;dnpep;dnpep;dnpep;Dnpep;dnpep;Dnpep;A0A3B4CVB5;dnpep;dnpep;Dnpep;dnpep;dnpep;dnpep;A0A3B4CVB5;Dnpep;dnpep;dnpep;dnpep;dnpep;dnpep;Dnpep;dnpep;Dnpep;dnpep;dnpep;A0A3B4CVB5;dnpep;dnpep;A0A3B4CVB5;A0A3B4CVB5;dnpep;Dnpep;A0A3B4CVB5;A0A3B4CVB5;A0A3B4CVB5;dnpep;dnpep;dnpep;A0A3B4CVB5;Dnpep;dnpep;A0A3B4CVB5;dnpep;dnp…	GO:0005737-IBA;GO:0008270-IEA;GO:0046872-IEA;GO:0008233-IEA;GO:0006508-IEA;GO:0008237-IEA;GO:0070006-IBA;GO:0004177-IEA;GO:0005576-IBA;GO:0016787-IEA	cytoplasm-IBA;zinc ion binding-IEA;metal ion binding-IEA;peptidase activity-IEA;proteolysis-IEA;metallopeptidase activity-IEA;metalloaminopeptidase activity-IBA;aminopeptidase activity-IEA;extracellular region-IBA;hydrolase activity-IEA	IPR001948;noIPR;IPR001948;IPR023358;IPR001948;noIPR;noIPR;noIPR;noIPR	Peptidase M18;Peptidase M18;Peptidase M18;Peptidase M18, domain 2;Peptidase M18;Peptidase M18;Peptidase M18;Peptidase M18;Peptidase M18	-6620.67	-6652.44	0
OG0008888	gene5259	SNW domain-containing protein 1	SNW1;SNW1;snw1;snw1;SNW1;snw1;snw1;snw1;snw1;SNW1;A0A3B1JN73;Z043_120994;snw1;SNW1;snw1;snw1;snw1;SNW1;snw1;A0A3B1JN73;snw1;Z043_120994;snw1;A0A3B1JN73;Z043_120994;snw1;SNW1;SNW1;snw1;snw1;A0A3B1JN73;Z043_120994	GO:0000398-IEA;GO:0005681-IEA;GO:0030513-IEA;GO:0030513-IMP;GO:0014029-IEA;GO:0014029-IMP	mRNA splicing, via spliceosome-IEA;spliceosomal complex-IEA;positive regulation of BMP signaling pathway-IEA;positive regulation of BMP signaling pathway-IMP;neural crest formation-IEA;neural crest formation-IMP	IPR004015;noIPR;noIPR;noIPR;noIPR;IPR017862	SKI-interacting protein SKIP, SNW domain;SKI-interacting protein SKIP, SNW domain;SKI-interacting protein SKIP, SNW domain;SKI-interacting protein SKIP, SNW domain;SKI-interacting protein SKIP, SNW domain;SKI-interacting protein, SKIP	-16701.3	-16806.8	0
OG0008684	gene15540	BUD13 homolog	si:dkeyp-69c1.6;si:dkeyp-69c1.6;si:dkeyp-69c1.6;si:dkeyp-69c1.6;si:dkeyp-69c1.6;si:dkeyp-69c1.6;si:dkeyp-69c1.6;si:dkeyp-69c1.6;si:dkeyp-69c1.6;si:dkeyp-69c1.6;si:dkeyp-69c1.6;si:dkeyp-69c1.6;si:dkeyp-69c1.6;si:dkeyp-69c1.6;si:dkeyp-69c1.6;si:dkeyp-69c1.6;si:dkeyp-69c1.6;si:dkeyp-69c1.6	GO:0000398-IBA;GO:0070274-IBA;GO:0005684-IBA	mRNA splicing, via spliceosome-IBA;RES complex-IBA;U2-type spliceosomal complex-IBA	IPR018609;noIPR;noIPR;noIPR;noIPR;noIPR;noIPR;noIPR	Bud13;Bud13;Bud13;Bud13;Bud13;Bud13;Bud13;Bud13	-2765.53	-2763.41	0.0397234
OG0005147	gene9744	leukemia inhibitory factor receptor-like	LOC108278966;LOC108278966;ccdc61;ccdc61;LOC108278966;ccdc61;LOC108278966;LOC108278966;ccdc61;ccdc61;ccdc61;LOC108278966;LOC108278966;LOC108278966;ccdc61;ccdc61;ccdc61;LOC108278966;LOC108278966;ccdc61;LOC108278966;LOC108278966;ccdc61;LOC108278966;ccdc61;LOC108278966	GO:0008150-ND;GO:0005813-IBA;GO:0016020-IEA;GO:0019221-IEA;GO:0016021-IEA;GO:0005575-ND;GO:0003674-ND;GO:0004896-IEA	biological_process-ND;centrosome-IBA;membrane-IEA;cytokine-mediated signaling pathway-IEA;integral component of membrane-IEA;cellular_component-ND;molecular_function-ND;cytokine receptor activity-IEA	IPR013783;IPR013783;IPR013783;IPR040817;IPR013783;IPR013783;noIPR;noIPR;noIPR;noIPR;noIPR;noIPR;noIPR;noIPR;IPR003961;IPR003961;IPR003961;IPR003961;IPR003961;IPR036116;IPR036116	Immunoglobulin-like fold;Immunoglobulin-like fold;Immunoglobulin-like fold;Leukemia inhibitory factor receptor, D2 domain;Immunoglobulin-like fold;Immunoglobulin-like fold;Immunoglobulin-like fold;Immunoglobulin-like fold;Immunoglobulin-like fold;Immunoglobulin-like fold;Immunoglobulin-like fold;Immunoglobulin-like fold;Immunoglobulin-like fold;Immunoglobulin-like fold;Fibronectin type III;Fibron…	-15833.4	-15825.2	5.3654e-05
OG0004739	gene17845	lysine--tRNA ligase isoform X1	A0A3B4DYV2;kars;kars;kars;kars;kars;kars;A0A3B4DYQ2;A0A3B4DYQ2;kars;kars;kars;A0A3B4DYV2;kars;kars;A0A3B4DYV2;kars;kars;kars;A0A3B4DYV2;A0A3B4DYQ2;kars;A0A3B4DYQ2;A0A3B4DYV2;A0A3B4DYQ2;kars;kars;kars;A0A3B4DYQ2;A0A3B4DYQ2;kars;kars;kars;A0A3B4DYQ2;kars;A0A3B4DYV2;A0A3B4DYQ2;kars;A0A3B4DYV2;kars;kars;kars;A0A3B4DYQ2;kars;kars;kars;kars;A0A3B4DYV2;kars;kars;kars;kars;kars;kars;A0A3B4DYQ2;A0A3B4DYV2…	GO:0006418-IEA;GO:0000166-IEA;GO:0004824-IEA;GO:0005737-IEA;GO:0004812-IEA;GO:0006430-IEA;GO:0016874-IEA;GO:0005524-IEA;GO:0003676-IEA	tRNA aminoacylation for protein translation-IEA;nucleotide binding-IEA;lysine-tRNA ligase activity-IEA;cytoplasm-IEA;aminoacyl-tRNA ligase activity-IEA;lysyl-tRNA aminoacylation-IEA;ligase activity-IEA;ATP binding-IEA;nucleic acid binding-IEA	IPR018149;noIPR;IPR034762;IPR002313;IPR004364;IPR004365;noIPR;noIPR;noIPR;IPR006195;IPR002313;IPR018149;noIPR;noIPR;IPR012340	Lysyl-tRNA synthetase, class II, C-terminal;Lysyl-tRNA synthetase, class II, C-terminal;Bacterial/eukaryotic lysine-tRNA ligase, class II;Lysine-tRNA ligase, class II;Aminoacyl-tRNA synthetase, class II (D/K/N);OB-fold nucleic acid binding domain, AA-tRNA synthetase-type;OB-fold nucleic acid binding domain, AA-tRNA synthetase-type;OB-fold nucleic acid binding domain, AA-tRNA synthetase-type;OB-fo…	-20342.6	-20958.3	0
OG0011206	gene3141	F-box/LRR-repeat protein 4	fbxl4;fbxl4;fbxl4;fbxl4;fbxl4;fbxl4;fbxl4;fbxl4;fbxl4;fbxl4	GO:0031146-IBA;GO:0019005-IBA;GO:0004842-IBA;GO:0016567-IEA;GO:0006511-IBA	SCF-dependent proteasomal ubiquitin-dependent protein catabolic process-IBA;SCF ubiquitin ligase complex-IBA;ubiquitin-protein transferase activity-IBA;protein ubiquitination-IEA;ubiquitin-dependent protein catabolic process-IBA	IPR032675;IPR001810;noIPR;IPR001810;IPR036047;noIPR	Leucine-rich repeat domain superfamily;F-box domain;F-box domain;F-box domain;F-box-like domain superfamily;F-box-like domain superfamily	-19951.1	-19948.1	0.0151775
OG0004799	gene20990	sarcolemmal membrane-associated protein-like isoform X1	LOC108276397;LOC108276397;A0A3B4CA11;A0A3B4C923;LOC108276397;LOC108276397;LOC108276397;LOC108276397;LOC108276397;LOC108276397;LOC108276397;LOC108276397;A0A3B4CA11;LOC108276397;LOC108276397;A0A3B4CA11;LOC108276397;A0A3B4CA11;LOC108276397;LOC108276397;LOC108276397;A0A3B4CA11;A0A3B4CA11;LOC108276397;LOC108276397;A0A3B4C923	GO:0006936-IEA;GO:0016020-IEA;GO:0016021-IEA	muscle contraction-IEA;membrane-IEA;integral component of membrane-IEA	noIPR;noIPR;noIPR;noIPR;noIPR;noIPR;IPR030498;noIPR	Alpha/Beta hydrolase fold;Alpha/Beta hydrolase fold;Alpha/Beta hydrolase fold;Alpha/Beta hydrolase fold;Alpha/Beta hydrolase fold;Alpha/Beta hydrolase fold;Sarcolemmal membrane-associated protein;Sarcolemmal membrane-associated protein	-10765.6	-10750.1	2.5e-08
OG0007657	gene20039	U3 small nucleolar RNA-interacting protein 2 isoform X2	rrp9;rrp9;rrp9;rrp9;rrp9;rrp9;rrp9;rrp9	GO:0006364-IEA;GO:0034511-IEA	rRNA processing-IEA;U3 snoRNA binding-IEA	IPR020472;IPR001680;IPR015943;noIPR;noIPR;noIPR;noIPR;IPR039241;IPR001680;IPR001680;IPR001680;IPR001680;IPR017986;IPR001680;noIPR;IPR036322	G-protein beta WD-40 repeat;WD40 repeat;WD40/YVTN repeat-like-containing domain superfamily;WD40/YVTN repeat-like-containing domain superfamily;WD40/YVTN repeat-like-containing domain superfamily;WD40/YVTN repeat-like-containing domain superfamily;WD40/YVTN repeat-like-containing domain superfamily;Ribosomal RNA-processing protein Rrp9-like;WD40 repeat;WD40 repeat;WD40 repeat;WD40 repeat;WD40-rep…	-9002.83	-8998.18	0.00230953
OG0006720	gene9707	membrane-associated transporter protein	slc45a2;slc45a2;slc45a2;slc45a2;slc45a2;slc45a2;slc45a2;slc45a2;A0A3B4BXG9;slc45a2;A0A3B4BXG9;slc45a2;slc45a2;slc45a2;slc45a2;slc45a2;slc45a2;slc45a2;slc45a2;slc45a2;slc45a2;slc45a2;slc45a2;slc45a2;slc45a2;A0A3B4BXG9;slc45a2;slc45a2;slc45a2;slc45a2;slc45a2;slc45a2;slc45a2;slc45a2;slc45a2;A0A3B4BXG9	GO:0048066-IEA;GO:0048066-IMP;GO:0008506-IBA;GO:0030318-IEA;GO:0030318-IMP;GO:0016020-IEA;GO:0016020-IBA;GO:0015770-IEA;GO:0016021-IEA;GO:0043473-IEA;GO:0043473-IMP;GO:0003674-ND;GO:0009416-IEA;GO:0009416-IMP	developmental pigmentation-IEA;developmental pigmentation-IMP;sucrose:proton symporter activity-IBA;melanocyte differentiation-IEA;melanocyte differentiation-IMP;membrane-IEA;membrane-IBA;sucrose transport-IEA;integral component of membrane-IEA;pigmentation-IEA;pigmentation-IMP;molecular_function-ND;response to light stimulus-IEA;response to light stimulus-IMP	noIPR;noIPR;noIPR;noIPR;noIPR;noIPR;IPR036259	Reticulon;Reticulon;Reticulon;Reticulon;Reticulon;Reticulon;MFS transporter superfamily	-6173.99	-6196.85	0
OG0006779	gene5189	RISC-loading complex subunit tarbp2	TARBP2;TARBP2;TARBP2;tarbp2;TARBP2;TARBP2;TARBP2;TARBP2;TARBP2;TARBP2;TARBP2;tarbp2;TARBP2;TARBP2;TARBP2;TARBP2;tarbp2;TARBP2;TARBP2;TARBP2;tarbp2;TARBP2;tarbp2;tarbp2;tarbp2;tarbp2;TARBP2;tarbp2;TARBP2;tarbp2;TARBP2;tarbp2;TARBP2;TARBP2;tarbp2;TARBP2;tarbp2;TARBP2;tarbp2;TARBP2;TARBP2;TARBP2;tarbp2;TARBP2;TARBP2;TARBP2;tarbp2;tarbp2;tarbp2;tarbp2;tarbp2;tarbp2;tarbp2;TARBP2;tarbp2;tarbp2;TARBP2;…	GO:0005737-IEA;GO:0003723-IEA;GO:0006417-IEA;GO:0003725-IEA;GO:0070883-IEA;GO:0046782-IEA;GO:0070578-IEA;GO:0031047-IEA;GO:0016442-IEA;GO:0030423-IEA;GO:0030422-IEA;GO:0042803-IEA;GO:0031054-IEA;GO:0035197-IEA;GO:0035198-IEA;GO:0035280-IEA;GO:1903798-IEA;GO:0090065-IEA	cytoplasm-IEA;RNA binding-IEA;regulation of translation-IEA;double-stranded RNA binding-IEA;pre-miRNA binding-IEA;regulation of viral transcription-IEA;RISC-loading complex-IEA;gene silencing by RNA-IEA;RISC complex-IEA;targeting of mRNA for destruction involved in RNA interference-IEA;production of siRNA involved in RNA interference-IEA;protein homodimerization activity-IEA;pre-miRNA processing-…	IPR014720;noIPR;noIPR;IPR028605;noIPR;IPR014720;IPR014720;IPR014720;IPR014720;noIPR;noIPR	Double-stranded RNA-binding domain;Double-stranded RNA-binding domain;Double-stranded RNA-binding domain;RISC-loading complex subunit TRBP2;RISC-loading complex subunit TRBP2;Double-stranded RNA-binding domain;Double-stranded RNA-binding domain;Double-stranded RNA-binding domain;Double-stranded RNA-binding domain;Double-stranded RNA-binding domain;Double-stranded RNA-binding domain	-10145.2	-10177.5	0
OG0004975	gene1685	amyloid-like protein 1 isoform X1	aplp1;aplp1;aplp1;aplp1;aplp1;aplp1;aplp1;aplp1;aplp1;aplp1;aplp1;aplp1;aplp1;aplp1;aplp1;aplp1;aplp1;aplp1;aplp1;aplp1;aplp1;aplp1;aplp1;aplp1	GO:0016020-IEA;GO:0016021-IEA;GO:0008201-IEA;GO:0046914-IEA	membrane-IEA;integral component of membrane-IEA;heparin binding-IEA;transition metal ion binding-IEA	IPR008155;IPR011178;IPR015849;IPR036454;IPR024329;IPR036669;IPR036176;noIPR;noIPR;noIPR;noIPR;noIPR;noIPR;IPR008155;noIPR;IPR036454;IPR036669;IPR036176	Amyloidogenic glycoprotein;Amyloidogenic glycoprotein, copper-binding;Amyloidogenic glycoprotein, heparin-binding;Amyloidogenic glycoprotein, heparin-binding domain superfamily;Amyloidogenic glycoprotein, E2 domain;Amyloidogenic glycoprotein, copper-binding domain superfamily;E2 domain superfamily;E2 domain superfamily;E2 domain superfamily;E2 domain superfamily;E2 domain superfamily;E2 domain su…	-20057.1	-20374.9	0
OG0004983	gene17236	DNA (cytosine-5)-methyltransferase 1	dnmt1;dnmt1;dnmt1;A0A3B4CJF5;dnmt1;dnmt1;dnmt1;dnmt1;dnmt1;dnmt1;dnmt1;dnmt1;dnmt1;dnmt1;A0A3B4CJF5;dnmt1;dnmt1;dnmt1;dnmt1;dnmt1;dnmt1;dnmt1;dnmt1;dnmt1;dnmt1;dnmt1;A0A3B4CJF5;A0A3B4CJF5;dnmt1;dnmt1;dnmt1;dnmt1;dnmt1;dnmt1;dnmt1;dnmt1;dnmt1;dnmt1;dnmt1;dnmt1;dnmt1;dnmt1;dnmt1;dnmt1;dnmt1;A0A3B4CJF5;dnmt1;dnmt1;dnmt1;dnmt1;dnmt1;dnmt1;dnmt1;dnmt1;A0A3B4CJF5;dnmt1;dnmt1;dnmt1;dnmt1;dnmt1;dnmt1;dnm…	GO:0003886-IBA;GO:0003886-IEA;GO:0051567-IMP;GO:0044030-IMP;GO:0001889-IGI;GO:0001889-IMP;GO:0070121-IMP;GO:0010216-IBA;GO:0016740-IEA;GO:0031016-IMP;GO:0031017-IMP;GO:0090116-IEA;GO:0008270-IEA;GO:0060042-IMP;GO:0007368-IGI;GO:0007368-IMP;GO:0003682-IEA;GO:0003677-IBA;GO:0003677-IEA;GO:0006306-IMP;GO:0048565-IMP;GO:0010424-IBA;GO:0010842-IMP;GO:0035622-IMP;GO:0032259-IEA;GO:0032776-IMP;GO:005121…	DNA (cytosine-5-)-methyltransferase activity-IBA;DNA (cytosine-5-)-methyltransferase activity-IEA;histone H3-K9 methylation-IMP;regulation of DNA methylation-IMP;liver development-IGI;liver development-IMP;Kupffer's vesicle development-IMP;maintenance of DNA methylation-IBA;transferase activity-IEA;pancreas development-IMP;exocrine pancreas development-IMP;C-5 methylation of cytosine-IEA;zinc ion…	IPR004061;IPR000276;IPR000276;IPR002857;IPR010506;IPR001525;noIPR;IPR001025;IPR017198;IPR022702;noIPR;noIPR;noIPR;noIPR;noIPR;noIPR;noIPR;noIPR;noIPR;noIPR;noIPR;noIPR;IPR001025;IPR001025;IPR002857;IPR001525;IPR017452;noIPR;IPR004063;noIPR;IPR029063;noIPR	Sphingosine 1-phosphate receptor;G protein-coupled receptor, rhodopsin-like;G protein-coupled receptor, rhodopsin-like;Zinc finger, CXXC-type;DMAP1-binding domain;C-5 cytosine methyltransferase;C-5 cytosine methyltransferase;Bromo adjacent homology (BAH) domain;DNA (cytosine-5)-methyltransferase 1-like;DNA (cytosine-5)-methyltransferase 1, replication foci domain;DNA (cytosine-5)-methyltransferas…	-52923.4	-52920.5	0.0165496
OG0005015	gene11151	DCC-interacting protein 13-alpha isoform X1				IPR006020;IPR001849;IPR011993;noIPR;IPR011993;IPR027267;noIPR;noIPR;noIPR;noIPR;noIPR;noIPR;noIPR;noIPR;noIPR;IPR006020;IPR001849;noIPR;noIPR;noIPR;noIPR;IPR027267	PTB/PI domain;Pleckstrin homology domain;PH-like domain superfamily;PH-like domain superfamily;PH-like domain superfamily;AH/BAR domain superfamily;AH/BAR domain superfamily;AH/BAR domain superfamily;AH/BAR domain superfamily;AH/BAR domain superfamily;AH/BAR domain superfamily;AH/BAR domain superfamily;AH/BAR domain superfamily;AH/BAR domain superfamily;AH/BAR domain superfamily;PTB/PI domain;Ple…	-16847	-16833.1	1.31e-07
OG0007657	gene20039	U3 small nucleolar RNA-interacting protein 2 isoform X2	rrp9;rrp9;rrp9;rrp9;rrp9;rrp9;rrp9;rrp9	GO:0006364-IEA;GO:0034511-IEA	rRNA processing-IEA;U3 snoRNA binding-IEA	IPR020472;IPR001680;IPR015943;noIPR;noIPR;noIPR;noIPR;IPR039241;IPR001680;IPR001680;IPR001680;IPR001680;IPR017986;IPR001680;noIPR;IPR036322	G-protein beta WD-40 repeat;WD40 repeat;WD40/YVTN repeat-like-containing domain superfamily;WD40/YVTN repeat-like-containing domain superfamily;WD40/YVTN repeat-like-containing domain superfamily;WD40/YVTN repeat-like-containing domain superfamily;WD40/YVTN repeat-like-containing domain superfamily;Ribosomal RNA-processing protein Rrp9-like;WD40 repeat;WD40 repeat;WD40 repeat;WD40 repeat;WD40-rep…	-12588.5	-12585.7	0.0189417
OG0006779	gene5189	RISC-loading complex subunit tarbp2	TARBP2;TARBP2;TARBP2;tarbp2;TARBP2;TARBP2;TARBP2;TARBP2;TARBP2;TARBP2;TARBP2;tarbp2;TARBP2;TARBP2;TARBP2;TARBP2;tarbp2;TARBP2;TARBP2;TARBP2;tarbp2;TARBP2;tarbp2;tarbp2;tarbp2;tarbp2;TARBP2;tarbp2;TARBP2;tarbp2;TARBP2;tarbp2;TARBP2;TARBP2;tarbp2;TARBP2;tarbp2;TARBP2;tarbp2;TARBP2;TARBP2;TARBP2;tarbp2;TARBP2;TARBP2;TARBP2;tarbp2;tarbp2;tarbp2;tarbp2;tarbp2;tarbp2;tarbp2;TARBP2;tarbp2;tarbp2;TARBP2;…	GO:0005737-IEA;GO:0003723-IEA;GO:0006417-IEA;GO:0003725-IEA;GO:0070883-IEA;GO:0046782-IEA;GO:0070578-IEA;GO:0031047-IEA;GO:0016442-IEA;GO:0030423-IEA;GO:0030422-IEA;GO:0042803-IEA;GO:0031054-IEA;GO:0035197-IEA;GO:0035198-IEA;GO:0035280-IEA;GO:1903798-IEA;GO:0090065-IEA	cytoplasm-IEA;RNA binding-IEA;regulation of translation-IEA;double-stranded RNA binding-IEA;pre-miRNA binding-IEA;regulation of viral transcription-IEA;RISC-loading complex-IEA;gene silencing by RNA-IEA;RISC complex-IEA;targeting of mRNA for destruction involved in RNA interference-IEA;production of siRNA involved in RNA interference-IEA;protein homodimerization activity-IEA;pre-miRNA processing-…	IPR014720;noIPR;noIPR;IPR028605;noIPR;IPR014720;IPR014720;IPR014720;IPR014720;noIPR;noIPR	Double-stranded RNA-binding domain;Double-stranded RNA-binding domain;Double-stranded RNA-binding domain;RISC-loading complex subunit TRBP2;RISC-loading complex subunit TRBP2;Double-stranded RNA-binding domain;Double-stranded RNA-binding domain;Double-stranded RNA-binding domain;Double-stranded RNA-binding domain;Double-stranded RNA-binding domain;Double-stranded RNA-binding domain	-9328.27	-9311.68	8e-09
OG0005128	gene13096	TBC1 domain family member 23 isoform X2	tbc1d23;tbc1d23;tbc1d23;tbc1d23;tbc1d23;tbc1d23;tbc1d23;tbc1d23;tbc1d23;tbc1d23;tbc1d23;tbc1d23;tbc1d23;tbc1d23;tbc1d23;tbc1d23;tbc1d23;tbc1d23;tbc1d23;tbc1d23;tbc1d23;tbc1d23;tbc1d23;tbc1d23;tbc1d23;tbc1d23;tbc1d23;tbc1d23;tbc1d23;tbc1d23;tbc1d23;tbc1d23;tbc1d23;tbc1d23;tbc1d23;tbc1d23;tbc1d23;tbc1d23;tbc1d23;tbc1d23;tbc1d23;tbc1d23	GO:0005802-ISS;GO:0007275-IEA;GO:1990403-IMP;GO:0005829-IEA;GO:0031410-IEA;GO:0031410-ISS;GO:0099041-ISS;GO:0007420-IMP;GO:0042147-IEA;GO:0005794-IEA	trans-Golgi network-ISS;multicellular organism development-IEA;embryonic brain development-IMP;cytosol-IEA;cytoplasmic vesicle-IEA;cytoplasmic vesicle-ISS;vesicle tethering to Golgi-ISS;brain development-IMP;retrograde transport, endosome to Golgi-IEA;Golgi apparatus-IEA	IPR001763;noIPR;IPR036873;IPR000195;IPR039755;IPR001763;IPR000195;IPR035969;IPR036873	Rhodanese-like domain;Rhodanese-like domain;Rhodanese-like domain superfamily;Rab-GTPase-TBC domain;TBC1 domain family member 23;Rhodanese-like domain;Rab-GTPase-TBC domain;Rab-GTPase-TBC domain superfamily;Rhodanese-like domain superfamily	-21605.3	-21950.5	0
OG0005138	gene22390	vitellogenin-like	vtg3;vtg3;vtg3;vtg3;vtg3;vtgC;Vtg3;vtg3;vtg3;vtg3;vtg3;Vtg3;vtgC;vtgC;LOC108270710;LOC108270710;vtg3;A0A068LCS5;LOC108270710;A0A068LCS5;vtg3;vtg3;vtg3;vtg3;vtg3;Vtg3;Vtg3;vtg3;LOC108270710;LOC108270710;LOC108270710;vtg3;A0A068LCS5;vtg3;vtg3;vtg3;LOC108270710;vtg3;A0A068LCS5;vtg3;LOC108270710;vtgC;vtg3;vtg3	GO:0006869-IEA;GO:0005319-IEA;GO:0005319-IBA;GO:0032355-IBA;GO:0071391-IBA;GO:0071391-IDA	lipid transport-IEA;lipid transporter activity-IEA;lipid transporter activity-IBA;response to estradiol-IBA;cellular response to estrogen stimulus-IBA;cellular response to estrogen stimulus-IDA	IPR000832;IPR037088;IPR015817;IPR015258;IPR032471;noIPR;IPR015255;IPR001747;IPR000832;noIPR;IPR011030;IPR000203;noIPR;noIPR;noIPR;IPR001881;noIPR;noIPR;IPR000742;IPR017981;IPR000203;IPR001747;IPR000742;noIPR;noIPR;noIPR;IPR015819;IPR011030;IPR015819;noIPR;IPR015819;noIPR	GPCR, family 2, secretin-like;Vitellinogen, beta-sheet shell domain superfamily;Vitellinogen, open beta-sheet, subdomain 1;Vitellinogen, beta-sheet shell;GAIN domain, N-terminal;GAIN domain, N-terminal;Vitellinogen, open beta-sheet;Lipid transport protein, N-terminal;GPCR, family 2, secretin-like;GPCR, family 2, secretin-like;Lipovitellin-phosvitin complex, superhelical domain;GPS motif;GPS motif…	-4688.46	-4681.33	0.00016008
OG0005142	gene7009	protein SERAC1 isoform X1	serac1;serac1;serac1;serac1;serac1;serac1;serac1;serac1;serac1;serac1;serac1;serac1;serac1;serac1;serac1;serac1;serac1;serac1	GO:0005739-IEA;GO:0016020-IEA;GO:0006629-IEA;GO:0016021-IEA;GO:0008654-IEA;GO:0005783-IEA	mitochondrion-IEA;membrane-IEA;lipid metabolic process-IEA;integral component of membrane-IEA;phospholipid biosynthetic process-IEA;endoplasmic reticulum-IEA	IPR011989;IPR029058;noIPR;noIPR;IPR016024;IPR029058	Armadillo-like helical;Alpha/Beta hydrolase fold;Alpha/Beta hydrolase fold;Alpha/Beta hydrolase fold;Armadillo-type fold;Alpha/Beta hydrolase fold	-20508.1	-20170.3	0
OG0008508	gene11854	ubiquitin-like modifier-activating enzyme 5	A0A3B4Z085;uba5;A0A3B3V8X4;A0A3B4CP35;uba5;uba5;uba5;A0A3B3V8X4;uba5;uba5;uba5;UBA5;uba5;A0A3B3YNE5;uba5;uba5;uba5;A0A3B3YNE5;uba5;A0A3B4Z085;UBA5;uba5;A0A3B4CP35;uba5;uba5	GO:0000166-IEA;GO:0005737-IEA;GO:0005737-IBA;GO:0007626-IMP;GO:0046872-IEA;GO:0005829-IBA;GO:0040011-IMP;GO:0071569-IBA;GO:0071566-IBA;GO:0008641-IEA;GO:0005634-IEA;GO:0005524-IEA;GO:0032446-IBA	nucleotide binding-IEA;cytoplasm-IEA;cytoplasm-IBA;locomotory behavior-IMP;metal ion binding-IEA;cytosol-IBA;locomotion-IMP;protein ufmylation-IBA;UFM1 activating enzyme activity-IBA;ubiquitin-like modifier activating enzyme activity-IEA;nucleus-IEA;ATP binding-IEA;protein modification by small protein conjugation-IBA	IPR000594;noIPR;noIPR;noIPR;noIPR;IPR035985	THIF-type NAD/FAD binding fold;THIF-type NAD/FAD binding fold;THIF-type NAD/FAD binding fold;THIF-type NAD/FAD binding fold;THIF-type NAD/FAD binding fold;Ubiquitin-activating enzyme	-11263.3	-11227.2	0
OG0005199	gene22369	DAZ-associated protein 1 isoform X1	dazap1;A0A3B4C057;dazap1;A0A3B4DS87;A0A3B4C057;dazap1;A0A3B4C057;A0A3B4DS87;A0A3B4C057;dazap1;dazap1;dazap1;A0A3B4DS87;dazap1;dazap1;dazap1;dazap1;dazap1;dazap1;A0A3B4DS87	GO:0003723-IEA;GO:0003676-IEA	RNA binding-IEA;nucleic acid binding-IEA	IPR000504;IPR012677;IPR012677;noIPR;noIPR;noIPR;noIPR;noIPR;noIPR;noIPR;IPR000504;IPR000504;IPR034131;IPR034134;IPR035979;IPR035979	RNA recognition motif domain;Nucleotide-binding alpha-beta plait domain superfamily;Nucleotide-binding alpha-beta plait domain superfamily;Nucleotide-binding alpha-beta plait domain superfamily;Nucleotide-binding alpha-beta plait domain superfamily;Nucleotide-binding alpha-beta plait domain superfamily;Nucleotide-binding alpha-beta plait domain superfamily;Nucleotide-binding alpha-beta plait doma…	-7729.9	-7333.46	0
OG0005204	gene324	methionine synthase reductase	mtrr;mtrr;mtrr;mtrr;mtrr;mtrr;mtrr;mtrr;mtrr;mtrr;mtrr;mtrr;mtrr;mtrr;mtrr;mtrr;A0A3B4E5D3;mtrr;mtrr;mtrr;mtrr;mtrr;mtrr;A0A3B4E5D3;A0A3B4E5D3;mtrr;mtrr;mtrr;mtrr;mtrr;mtrr;mtrr;mtrr;A0A3B4E5D3;mtrr;mtrr;mtrr;mtrr;mtrr;mtrr;mtrr;mtrr;A0A3B4E5D3;mtrr;mtrr;mtrr;mtrr;mtrr;mtrr;mtrr;mtrr;mtrr;mtrr;mtrr;mtrr;mtrr;mtrr;mtrr;mtrr;mtrr;mtrr;mtrr;mtrr;mtrr;mtrr;mtrr;mtrr;mtrr;mtrr;mtrr;A0A3B4E5D3;mtrr;mtr…	GO:0009086-IBA;GO:0050660-IBA;GO:0016491-IEA;GO:0016491-IBA;GO:0010181-IEA;GO:0010181-IBA;GO:0005829-IBA;GO:0003958-IBA;GO:0055114-IEA;GO:0030586-IBA;GO:0050667-IBA	methionine biosynthetic process-IBA;flavin adenine dinucleotide binding-IBA;oxidoreductase activity-IEA;oxidoreductase activity-IBA;FMN binding-IEA;FMN binding-IBA;cytosol-IBA;NADPH-hemoprotein reductase activity-IBA;oxidation-reduction process-IEA;[methionine synthase] reductase activity-IBA;homocysteine metabolic process-IBA	IPR001094;IPR001709;noIPR;IPR029039;IPR023173;IPR003097;IPR039261;IPR008254;noIPR;noIPR;noIPR;noIPR;IPR017927;IPR008254;IPR039261;IPR017938;IPR029039	Flavodoxin-like;Flavoprotein pyridine nucleotide cytochrome reductase;Flavoprotein pyridine nucleotide cytochrome reductase;Flavoprotein-like superfamily;NADPH-cytochrome p450 reductase, FAD-binding, alpha-helical domain superfamily;Sulfite reductase [NADPH] flavoprotein alpha-component-like, FAD-binding;Ferredoxin-NADP reductase (FNR), nucleotide-binding domain;Flavodoxin/nitric oxide synthase;F…	-20264.2	-20273.4	1.8128e-05
OG0005232	gene8979	zinc finger protein castor homolog 1 isoform X2	casz1;casz1;casz1;casz1;casz1;casz1;A0A3B4D0V2;A0A3B4CYM9;A0A3B4CYM9;A0A3B4D0V2;A0A3B4D0V2;casz1;casz1;A0A3B4D0V2;casz1;casz1;casz1;A0A3B4CYM9;A0A3B4CYM9;casz1	GO:0006355-IEA;GO:0003676-IEA	regulation of transcription, DNA-templated-IEA;nucleic acid binding-IEA	noIPR;noIPR;noIPR;noIPR;noIPR;noIPR;noIPR;noIPR;noIPR;noIPR;noIPR;noIPR;noIPR;noIPR;noIPR;noIPR;IPR040373;IPR013087;IPR013087	Zinc finger, FYVE/PHD-type;Zinc finger, FYVE/PHD-type;Zinc finger, FYVE/PHD-type;Zinc finger, FYVE/PHD-type;Zinc finger, FYVE/PHD-type;Zinc finger, FYVE/PHD-type;Zinc finger, FYVE/PHD-type;Zinc finger, FYVE/PHD-type;Zinc finger, FYVE/PHD-type;Zinc finger, FYVE/PHD-type;Zinc finger, FYVE/PHD-type;Zinc finger, FYVE/PHD-type;Zinc finger, FYVE/PHD-type;Zinc finger, FYVE/PHD-type;Zinc finger, FYVE/PHD…	-15226	-15247.5	0
OG0006396	gene18947	inner centromere protein A-like isoform X1	incenp;incenp;incenp;incenp;incenp;incenp;incenp;incenp;incenp;incenp;incenp;incenp	GO:0000070-IEA;GO:1902412-IEA	mitotic sister chromatid segregation-IEA;regulation of mitotic cytokinesis-IEA	IPR005635;IPR022006;noIPR;noIPR;noIPR;noIPR;noIPR;noIPR;noIPR;noIPR;noIPR;noIPR;noIPR;noIPR;noIPR;noIPR;noIPR;IPR039130	Inner centromere protein, ARK-binding domain;Chromosome passenger complex (CPC) protein INCENP N-terminal;Chromosome passenger complex (CPC) protein INCENP N-terminal;Chromosome passenger complex (CPC) protein INCENP N-terminal;Chromosome passenger complex (CPC) protein INCENP N-terminal;Chromosome passenger complex (CPC) protein INCENP N-terminal;Chromosome passenger complex (CPC) protein INCENP…	-9853.62	-9841.27	6.73e-07
OG0007163	gene4986	PAX3- and PAX7-binding protein 1	paxbp1;paxbp1;paxbp1;paxbp1;paxbp1;paxbp1;paxbp1;paxbp1	GO:0003677-IEA;GO:0003700-IEA;GO:0006355-IEA;GO:0005634-IEA	DNA binding-IEA;DNA-binding transcription factor activity-IEA;regulation of transcription, DNA-templated-IEA;nucleus-IEA	IPR022783;noIPR;noIPR;noIPR;noIPR;noIPR;noIPR;noIPR;IPR012890;noIPR	GC-rich sequence DNA-binding factor-like domain;GC-rich sequence DNA-binding factor-like domain;GC-rich sequence DNA-binding factor-like domain;GC-rich sequence DNA-binding factor-like domain;GC-rich sequence DNA-binding factor-like domain;GC-rich sequence DNA-binding factor-like domain;GC-rich sequence DNA-binding factor-like domain;GC-rich sequence DNA-binding factor-like domain;GC-rich sequenc…	-13356.9	-13383.2	0
OG0008805	gene15554	centromere/kinetochore protein zw10 homolog	zw10;zw10;A0A3B4CBX7;A0A3B4CBX7;LOC106603635;zw10;zw10;zw10;ZW10;A0A3B4CBX7;zw10;ZW10;zw10;LOC106603635;A0A3B4CBX7;A0A3B4CBX7;LOC106603635;ZW10;zw10;zw10;zw10;zw10;A0A3B4CBX7;zw10;ZW10;zw10;ZW10;LOC106603635;zw10;zw10;LOC106603635;zw10;ZW10;LOC106603635	GO:0005737-IEA;GO:1990423-IBA;GO:0007094-IBA;GO:0006888-IBA;GO:0000775-IEA;GO:0003674-ND;GO:0005634-IEA;GO:0000278-IEA	cytoplasm-IEA;RZZ complex-IBA;mitotic spindle assembly checkpoint-IBA;endoplasmic reticulum to Golgi vesicle-mediated transport-IBA;chromosome, centromeric region-IEA;molecular_function-ND;nucleus-IEA;mitotic cell cycle-IEA	IPR006257;IPR001078;noIPR;IPR009361;IPR036625;noIPR;IPR000089;IPR023213;IPR004167;noIPR;noIPR;noIPR;IPR004167;IPR000089;IPR000089;noIPR;noIPR;noIPR;IPR011053;IPR011053;IPR036625	Dihydrolipoyllysine-residue acetyltransferase component of pyruvate dehydrogenase complex;2-oxoacid dehydrogenase acyltransferase, catalytic domain;2-oxoacid dehydrogenase acyltransferase, catalytic domain;RZZ complex, subunit Zw10;E3-binding domain superfamily;E3-binding domain superfamily;Biotin/lipoyl attachment;Chloramphenicol acetyltransferase-like domain superfamily;Peripheral subunit-bindi…	-9414.29	-9410.08	0.00371304
OG0006340	gene9122	zinc finger CCCH domain-containing protein 7A-like	zc3h7a;zc3h7a;A0A3B4BXU3;zc3h7a;zc3h7a;zc3h7a;zc3h7a;zc3h7a;zc3h7a;A0A3B4BXU3;zc3h7a;zc3h7a;A0A3B4BXU3;A0A3B4BXU3	GO:0008150-ND;GO:0046872-IEA;GO:0035198-IEA	biological_process-ND;metal ion binding-IEA;miRNA binding-IEA	IPR011990;noIPR;noIPR;noIPR;noIPR;IPR039691;noIPR;IPR000571;IPR019734;IPR013026;IPR019734;IPR000571;IPR036236;IPR011990;IPR036855	Tetratricopeptide-like helical domain superfamily;Tetratricopeptide-like helical domain superfamily;Tetratricopeptide-like helical domain superfamily;Tetratricopeptide-like helical domain superfamily;Tetratricopeptide-like helical domain superfamily;Zinc finger CCCH domain-containing protein A/B;Zinc finger CCCH domain-containing protein A/B;Zinc finger, CCCH-type;Tetratricopeptide repeat;Tetratr…	-26337.4	-26767.1	0
OG0005425	gene7498	arginine-glutamic acid dipeptide repeats protein isoform X1	rere;rere;rere;rere;rere;rere;rere;rere;rere;rere;rere;rere;rere;rere;rere;rere;rere;rere;rere;rere;rere;rere;rere;rere;rere;rere;rere;rere;rere;rere;rere;rere;rere;rere;rere;rere;rere;rere;rere;rere;rere;rere;rere;rere	GO:0003677-IEA;GO:0008270-IEA;GO:0006355-IEA;GO:0003682-IEA;GO:0043565-IEA;GO:0005634-IEA	DNA binding-IEA;zinc ion binding-IEA;regulation of transcription, DNA-templated-IEA;chromatin binding-IEA;sequence-specific DNA binding-IEA;nucleus-IEA	noIPR;IPR001025;noIPR;IPR002951;IPR000949;IPR000679;noIPR;noIPR;noIPR;noIPR;noIPR;noIPR;noIPR;noIPR;noIPR;noIPR;noIPR;noIPR;noIPR;noIPR;noIPR;noIPR;noIPR;noIPR;noIPR;noIPR;noIPR;noIPR;noIPR;IPR000949;IPR017884;IPR001025;noIPR;noIPR;IPR000679;noIPR;IPR009057	WD40-repeat-containing domain superfamily;Bromo adjacent homology (BAH) domain;Bromo adjacent homology (BAH) domain;Atrophin-like;ELM2 domain;Zinc finger, GATA-type;Zinc finger, GATA-type;Zinc finger, GATA-type;Zinc finger, GATA-type;Zinc finger, GATA-type;Zinc finger, GATA-type;Zinc finger, GATA-type;Zinc finger, GATA-type;Zinc finger, GATA-type;Zinc finger, GATA-type;Zinc finger, GATA-type;Zinc…	-35554.4	-35551.4	0.0142636
OG0005434	gene5529	putative GTP-binding protein 6	A0A3B4DUX1;A0A3B4DUX1;gtpbp6;GTPB6;GTPB6;gtpbp6	GO:0005525-IEA	GTP binding-IEA	IPR016496;IPR016496;IPR032305;noIPR;IPR006073;noIPR;IPR025121;noIPR;noIPR;IPR016496;noIPR;IPR030394;IPR030394;IPR027417	GTPase HflX;GTPase HflX;GTP-binding protein, middle domain;GTP-binding protein, middle domain;GTP binding domain;GTP binding domain;GTPase HflX, N-terminal;GTPase HflX, N-terminal;GTPase HflX, N-terminal;GTPase HflX;GTPase HflX;HflX-type guanine nucleotide-binding (G) domain;HflX-type guanine nucleotide-binding (G) domain;P-loop containing nucleoside triphosphate hydrolase	-12020.9	-12013.5	0.000113993
OG0005441	gene16264	pleckstrin homology domain-containing family M member 1				IPR011993;IPR004012;noIPR;IPR025258;noIPR;noIPR;noIPR;noIPR;noIPR;noIPR;noIPR;noIPR;IPR004012;IPR001849;IPR001849;noIPR;IPR037213;noIPR	PH-like domain superfamily;RUN domain;RUN domain;Putative zinc-RING and/or ribbon;Putative zinc-RING and/or ribbon;Putative zinc-RING and/or ribbon;Putative zinc-RING and/or ribbon;Putative zinc-RING and/or ribbon;Putative zinc-RING and/or ribbon;Putative zinc-RING and/or ribbon;Putative zinc-RING and/or ribbon;Putative zinc-RING and/or ribbon;RUN domain;Pleckstrin homology domain;Pleckstrin homo…	-19633.7	-19548	0
OG0005454	gene23525	disks large-associated protein 3-like	dlgap3;dlgap3;dlgap3;dlgap3	GO:0023052-IEA	signaling-IEA	IPR005026;noIPR;noIPR;noIPR;noIPR;noIPR;noIPR;noIPR;noIPR;noIPR;noIPR;noIPR;noIPR;IPR030526;IPR005026	SAPAP family;SAPAP family;SAPAP family;SAPAP family;SAPAP family;SAPAP family;SAPAP family;SAPAP family;SAPAP family;SAPAP family;SAPAP family;SAPAP family;SAPAP family;Disks large-associated protein 3;SAPAP family	-16142.1	-16144.9	0.0178518
OG0005455	gene10727	double-stranded RNA-specific adenosine deaminase	A0A3B4D816;ADAR;adar;adar;adar;A0A3B4D816;adar;ADAR;ADAR;A0A3B4D816;adar;A0A059PJ48;adar;A0A3B4D816;A0A3B4D816;adar;ADAR;adar;adar;adar;adar;adar;adar;adar;adar;adar;A0A059PJ48;ADAR;adar;adar;A0A3B4D816;ADAR;adar;adar;adar;adar;A0A059PJ48;adar;ADAR;adar;adar;adar;A0A3B4D816;adar;adar;adar;DPX16_18144;ADAR;adar;adar;A0A059PJ48;adar;A0A3B4D816	GO:0008251-IBA;GO:0003723-IEA;GO:0005737-IBA;GO:0003725-IBA;GO:0003726-IEA;GO:0003726-IBA;GO:0006396-IEA;GO:0006396-IBA;GO:0006382-IBA;GO:0004000-IEA;GO:0005730-IBA;GO:0005634-IBA	tRNA-specific adenosine deaminase activity-IBA;RNA binding-IEA;cytoplasm-IBA;double-stranded RNA binding-IBA;double-stranded RNA adenosine deaminase activity-IEA;double-stranded RNA adenosine deaminase activity-IBA;RNA processing-IEA;RNA processing-IBA;adenosine to inosine editing-IBA;adenosine deaminase activity-IEA;nucleolus-IBA;nucleus-IBA	IPR014720;IPR002466;noIPR;IPR036388;IPR036388;IPR000607;noIPR;noIPR;noIPR;noIPR;noIPR;noIPR;noIPR;noIPR;noIPR;noIPR;noIPR;noIPR;noIPR;IPR000607;IPR014720;IPR014720;IPR000607;IPR002466;IPR014720;IPR014720;IPR014720;IPR014720;noIPR;IPR036390;noIPR;IPR036390;noIPR	Double-stranded RNA-binding domain;Adenosine deaminase/editase;Adenosine deaminase/editase;Winged helix-like DNA-binding domain superfamily;Winged helix-like DNA-binding domain superfamily;Double-stranded RNA-specific adenosine deaminase (DRADA);Double-stranded RNA-specific adenosine deaminase (DRADA);Double-stranded RNA-specific adenosine deaminase (DRADA);Double-stranded RNA-specific adenosine …	-33693.5	-33742.4	0
OG0010089	gene10568	vasculin-like protein 1	gpbp1l1;gpbp1l1;A0A3B4BYU3;A0A3B1J0T2;gpbp1l1;gpbp1l1;gpbp1l1;LOC108935280;LOC108935280;A0A3B1J0T2;A0A3B1J0T2;A0A3B4BYU3;A0A3B4BYU3;gpbp1l1;A0A3B1J0T2;A0A3B4BYU3;A0A3B4BYU3;gpbp1l1;gpbp1l1;LOC108935280;A0A3B4BYU3;LOC108935280;gpbp1l1;LOC108935280;gpbp1l1;LOC108935280;gpbp1l1;gpbp1l1;gpbp1l1;LOC108935280;A0A3B4BYU3;A0A3B4BYU3;A0A3B1J0T2;A0A3B1J0T2;A0A3B1J0T2;gpbp1l1;gpbp1l1;A0A3B1J0T2;LOC108935280	GO:0003700-IBA;GO:0003700-IEA;GO:0006351-IEA;GO:0045893-IEA;GO:0006355-IBA;GO:0005634-IEA;GO:0005634-IBA	DNA-binding transcription factor activity-IBA;DNA-binding transcription factor activity-IEA;transcription, DNA-templated-IEA;positive regulation of transcription, DNA-templated-IEA;regulation of transcription, DNA-templated-IBA;nucleus-IEA;nucleus-IBA	IPR028128;noIPR;noIPR;noIPR;noIPR;noIPR;noIPR;noIPR;noIPR;noIPR;noIPR;noIPR;noIPR	Vasculin family;Vasculin family;Vasculin family;Vasculin family;Vasculin family;Vasculin family;Vasculin family;Vasculin family;Vasculin family;Vasculin family;Vasculin family;Vasculin family;Vasculin family	-8792.14	-8782.75	1.4678e-05
OG0006221	gene21295	general transcription factor 3C polypeptide 3 isoform X1	A0A3B4DKT1;gtf3c3;A0A3B4DKT1;gtf3c3;gtf3c3;gtf3c3;A0A3B4DKT1;gtf3c3;gtf3c3;gtf3c3;gtf3c3;gtf3c3;gtf3c3;gtf3c3;gtf3c3;gtf3c3;A0A3B4DKT1;gtf3c3;A0A3B4DKT1;gtf3c3;gtf3c3;gtf3c3;gtf3c3;gtf3c3;A0A3B4DKT1;gtf3c3;gtf3c3;gtf3c3;gtf3c3;gtf3c3	GO:0006383-IEA;GO:0006383-IBA;GO:0070898-IEA;GO:0000127-IBA;GO:0000995-IBA;GO:0001004-IEA	transcription by RNA polymerase III-IEA;transcription by RNA polymerase III-IBA;RNA polymerase III preinitiation complex assembly-IEA;transcription factor TFIIIC complex-IBA;RNA polymerase III general transcription initiation factor activity-IBA;RNA polymerase III transcription regulator recruiting activity-IEA	IPR011990;IPR019734;IPR011990;IPR010622;IPR011990;noIPR;noIPR;noIPR;IPR039340;IPR019734;IPR013026;IPR013026;IPR019734;IPR013026;IPR019734;IPR019734;IPR019734;IPR019734;IPR011990;IPR011990;IPR011990	Tetratricopeptide-like helical domain superfamily;Tetratricopeptide repeat;Tetratricopeptide-like helical domain superfamily;FAST kinase leucine-rich;Tetratricopeptide-like helical domain superfamily;Tetratricopeptide-like helical domain superfamily;Tetratricopeptide-like helical domain superfamily;Tetratricopeptide-like helical domain superfamily;Transcription factor Tfc4/TFIIIC-102/Sfc4;Tetratr…	-27688.6	-27686.6	0.044686
OG0010258	gene10800	DNA-directed RNA polymerase III subunit RPC3	A0A3B4CN90;A0A3B4CN90;polr3c;A0A3B4CN90;polr3c;polr3c;DPX16_11324;polr3c;polr3c;polr3c;polr3c;A0A3B4CN90;A0A3B4CN90;A0A3B4CN90;A0A3B4CN90;polr3c;polr3c;A0A3B4CN90;A0A3B4CN90;DPX16_11324;A0A3B4CN90	GO:0003677-IEA;GO:0001056-IBA;GO:0003899-IEA;GO:0006351-IEA;GO:0006383-IEA;GO:0032774-IEA;GO:0003697-IEA;GO:0005634-IEA;GO:0005666-IEA;GO:0005666-IBA	DNA binding-IEA;RNA polymerase III activity-IBA;DNA-directed 5'-3' RNA polymerase activity-IEA;transcription, DNA-templated-IEA;transcription by RNA polymerase III-IEA;RNA biosynthetic process-IEA;single-stranded DNA binding-IEA;nucleus-IEA;RNA polymerase III complex-IEA;RNA polymerase III complex-IBA	IPR008806;IPR013197;IPR036388;IPR036388;IPR036388;IPR036388;noIPR;noIPR;noIPR;IPR039748	RNA polymerase III Rpc82, C -terminal;RNA polymerase III subunit RPC82-related, helix-turn-helix;Winged helix-like DNA-binding domain superfamily;Winged helix-like DNA-binding domain superfamily;Winged helix-like DNA-binding domain superfamily;Winged helix-like DNA-binding domain superfamily;Winged helix-like DNA-binding domain superfamily;Winged helix-like DNA-binding domain superfamily;Winged h…	-18921.1	-18916.6	0.00250833
OG0006573	gene6321	anaphase-promoting complex subunit 4	anapc4;anapc4;A0A3B4BZN6;A0A3B4BZN6;A0A3B4BZN6;anapc4;A0A3B4BZN6;anapc4;anapc4;A0A3B4BZN6;anapc4;A0A3B4BZN6;anapc4;anapc4;A0A3B4BZN6;A0A3B4BZN6	GO:0030071-IEA;GO:0005680-IEA;GO:0031145-IEA;GO:0070979-IEA	regulation of mitotic metaphase/anaphase transition-IEA;anaphase-promoting complex-IEA;anaphase-promoting complex-dependent catabolic process-IEA;protein K11-linked ubiquitination-IEA	IPR024790;IPR024977;IPR015943;IPR024789;noIPR	Anaphase-promoting complex subunit 4 long domain;Anaphase-promoting complex subunit 4, WD40 domain;WD40/YVTN repeat-like-containing domain superfamily;Anaphase-promoting complex subunit 4;Anaphase-promoting complex subunit 4	-13134.2	-13084.1	0
OG0009388	gene22260	26S proteasome non-ATPase regulatory subunit 14	N326_03586;PSMD14;W5MPZ8;PSMD14;N322_05842;PSMD14;N328_04496;PSMD14;M3ZHY4;PSMD14;N301_03132;A0A3B3VMZ1;PSDE;PSMD14;PSDE;PSMD14;PSMD14;W5MPZ8;PSMD14;PSMD14;M3ZHY4;N336_01468;A0A146ZUI5;LOC108270775;N309_06996;PSMD14;psmd14;A0A3B4ZL81;W5MPZ8;psmd14;N327_13331;PSMD14;A0A3B4ZL81;PSMD14;PSMD14;N312_05074;PSMD14;N327_13331;LOC108270775;psmd14;PSMD14;N335_02018;PSMD14;A0A087YE30;AS28_00586;N308_12668;W…	GO:0003677-IEA;GO:0004843-IBA;GO:0003700-IEA;GO:0043161-IBA;GO:0001878-IEA;GO:0070536-IEA;GO:0036459-IEA;GO:0016579-IBA;GO:0010950-IEA;GO:0070628-IEA;GO:0070628-IBA;GO:0061136-IEA;GO:0008541-IEA;GO:0008541-IBA;GO:0061133-IEA;GO:0008237-IBA;GO:0006355-IEA;GO:0000724-IEA;GO:0022624-IEA;GO:0000502-IEA;GO:0061578-IEA;GO:0005634-IEA;GO:0006303-IEA	DNA binding-IEA;thiol-dependent ubiquitin-specific protease activity-IBA;DNA-binding transcription factor activity-IEA;proteasome-mediated ubiquitin-dependent protein catabolic process-IBA;response to yeast-IEA;protein K63-linked deubiquitination-IEA;thiol-dependent ubiquitinyl hydrolase activity-IEA;protein deubiquitination-IBA;positive regulation of endopeptidase activity-IEA;proteasome binding…	IPR001699;noIPR;IPR024969;IPR000555;IPR036960;IPR001699;noIPR;noIPR;IPR035299;noIPR;IPR037518;IPR001699;noIPR;IPR001699;noIPR;IPR008967	Transcription factor, T-box;Transcription factor, T-box;Rpn11/EIF3F, C-terminal;JAB1/MPN/MOV34 metalloenzyme domain;T-box superfamily;Transcription factor, T-box;Transcription factor, T-box;Transcription factor, T-box;26S Proteasome non-ATPase regulatory subunit 14;26S Proteasome non-ATPase regulatory subunit 14;MPN domain;Transcription factor, T-box;Transcription factor, T-box;Transcription fact…	-13994.1	-13957.2	0
OG0006431	gene8636	protein SGT1 homolog isoform X2				IPR008978;IPR011990;IPR007699;IPR007052;noIPR;noIPR;IPR007699;IPR007052;IPR013026;noIPR;IPR011990;IPR008978	HSP20-like chaperone;Tetratricopeptide-like helical domain superfamily;SGS domain;CS domain;CS domain;CS domain;SGS domain;CS domain;Tetratricopeptide repeat-containing domain;Tetratricopeptide repeat-containing domain;Tetratricopeptide-like helical domain superfamily;HSP20-like chaperone	-7806.78	-7783.8	0
OG0005627	gene8492	semaphorin-4C isoform X1	sema4c;sema4c;sema4c;LOC106585097;LOC106580489;sema4c;sema4c;sema4c;sema4c;LOC106585097;LOC106580489;sema4c;sema4c;sema4c;sema4c;LOC106580489;sema4c;sema4c;LOC106580489;LOC106580489;sema4c;sema4c;sema4c;LOC106580489;sema4c;sema4c;sema4c;sema4c;sema4c;sema4c;sema4c;A0A3B5A4Z7;sema4c;LOC106580489;sema4c;sema4c;sema4c;sema4c;sema4c;sema4c;sema4c;A0A3B5A4Z7;sema4c;A0A3B5A4Z7;A0A3B5A4Z7;sema4c;sema4c;…	GO:0001755-IBA;GO:0005615-IBA;GO:0050919-IBA;GO:0016020-IEA;GO:0016021-IEA;GO:0045499-IBA;GO:0048843-IBA;GO:0038191-IBA;GO:0030335-IBA;GO:0071526-IBA;GO:0005887-IBA;GO:0030215-IBA	neural crest cell migration-IBA;extracellular space-IBA;negative chemotaxis-IBA;membrane-IEA;integral component of membrane-IEA;chemorepellent activity-IBA;negative regulation of axon extension involved in axon guidance-IBA;neuropilin binding-IBA;positive regulation of cell migration-IBA;semaphorin-plexin signaling pathway-IBA;integral component of plasma membrane-IBA;semaphorin receptor binding-…	IPR001627;IPR002165;IPR015943;noIPR;IPR027231;noIPR;IPR001627;noIPR;noIPR;IPR036352	Sema domain;Plexin repeat;WD40/YVTN repeat-like-containing domain superfamily;WD40/YVTN repeat-like-containing domain superfamily;Semaphorin;Semaphorin;Sema domain;Sema domain;Sema domain;Sema domain superfamily	-16715.7	-16713.7	0.0482867
OG0005684	gene979	phosphatidylinositol 4,5-bisphosphate 3-kinase catalytic subunit beta isoform isoform X1	pik3cb;pik3cb;LOC106581359;PI3KCb;pik3cb;pik3cb;pik3cb;pik3cb;pik3cb;pik3cb;pik3cb;PI3KCb;PI3KCb;pik3cb;LOC106581359;LOC106581359;pik3cb;LOC106581359;pik3cb;PI3KCb;LOC106581359;pik3cb;pik3cb;PI3KCb;pik3cb;pik3cb;pik3cb;pik3cb;pik3cb;pik3cb;pik3cb;PI3KCb;LOC106581359;LOC106581359;pik3cb;pik3cb;pik3cb;pik3cb;pik3cb;pik3cb;pik3cb;PI3KCb;pik3cb;PI3KCb;PI3KCb;pik3cb;pik3cb;pik3cb;pik3cb;pik3cb;PI3KCb;…	GO:0000166-IEA;GO:0005737-IBA;GO:0048015-IEA;GO:0048015-IBA;GO:0016020-IBA;GO:0016310-IEA;GO:0030168-IBA;GO:0016740-IEA;GO:0035005-IBA;GO:0016301-IEA;GO:0016477-IBA;GO:0016303-IEA;GO:0016303-IBA;GO:0014065-IBA;GO:0046854-IEA;GO:0046854-IBA;GO:0005942-IBA;GO:0005524-IEA;GO:0006468-IBA;GO:0036092-IEA;GO:0036092-IBA;GO:0005886-IBA;GO:0046934-IEA	nucleotide binding-IEA;cytoplasm-IBA;phosphatidylinositol-mediated signaling-IEA;phosphatidylinositol-mediated signaling-IBA;membrane-IBA;phosphorylation-IEA;platelet activation-IBA;transferase activity-IEA;1-phosphatidylinositol-4-phosphate 3-kinase activity-IBA;kinase activity-IEA;cell migration-IBA;1-phosphatidylinositol-3-kinase activity-IEA;1-phosphatidylinositol-3-kinase activity-IBA;phosph…	IPR001263;IPR036940;IPR035892;noIPR;IPR008290;IPR003113;IPR000403;noIPR;IPR000341;IPR002420;noIPR;IPR015433;noIPR;IPR000341;IPR000159;IPR000403;IPR001263;IPR002420;IPR003113;noIPR;noIPR;IPR029071;IPR011009;IPR016024	Phosphoinositide 3-kinase, accessory (PIK) domain;Phosphatidylinositol 3-/4-kinase, catalytic domain superfamily;C2 domain superfamily;C2 domain superfamily;Phosphatidylinositol 3-kinase, Vps34 type;Phosphatidylinositol 3-kinase adaptor-binding (PI3K ABD) domain;Phosphatidylinositol 3-/4-kinase, catalytic domain;Phosphatidylinositol 3-/4-kinase, catalytic domain;Phosphatidylinositol 3-kinase Ras-…	-38333.7	-38330.8	0.0146806
OG0005712	gene13036	serine/threonine-protein kinase greatwall isoform X1	mastl;mastl;mastl;mastl;mastl;mastl;mastl;mastl;mastl;mastl;mastl;mastl;mastl;mastl;mastl;mastl;mastl;mastl;mastl;mastl;mastl;mastl;mastl;mastl;mastl;mastl;mastl;mastl;mastl;mastl;mastl;mastl	GO:0000166-IEA;GO:0016310-IEA;GO:0016740-IEA;GO:0004672-IEA;GO:0016301-IEA;GO:0004674-IEA;GO:0005524-IEA;GO:0006468-IEA	nucleotide binding-IEA;phosphorylation-IEA;transferase activity-IEA;protein kinase activity-IEA;kinase activity-IEA;protein serine/threonine kinase activity-IEA;ATP binding-IEA;protein phosphorylation-IEA	IPR000719;noIPR;noIPR;noIPR;noIPR;noIPR;noIPR;noIPR;noIPR;noIPR;IPR000719;IPR011009	Protein kinase domain;Protein kinase domain;Protein kinase domain;Protein kinase domain;Protein kinase domain;Protein kinase domain;Protein kinase domain;Protein kinase domain;Protein kinase domain;Protein kinase domain;Protein kinase domain;Protein kinase-like domain superfamily	-13467.3	-13462.2	0.00135249
OG0005720	gene16731	neuralized-like protein 4 isoform X1				IPR006573;noIPR;noIPR;noIPR;noIPR;noIPR;noIPR;noIPR;noIPR;IPR037962;IPR006573;IPR006573;IPR006573;IPR006573;IPR006573;IPR006573;noIPR;noIPR;noIPR;noIPR;noIPR;noIPR;IPR013320;IPR013320;IPR013320	Neuralized homology repeat (NHR) domain;Neuralized homology repeat (NHR) domain;Neuralized homology repeat (NHR) domain;Neuralized homology repeat (NHR) domain;Neuralized homology repeat (NHR) domain;Neuralized homology repeat (NHR) domain;Neuralized homology repeat (NHR) domain;Neuralized homology repeat (NHR) domain;Neuralized homology repeat (NHR) domain;Neuralized;Neuralized homology repeat (…	-38532.3	-39501.7	0
OG0005809	gene6816	integrin alpha-1	A0A3B4DKV7;itga1;itga1;A0A3B4DKV7;itga1;itga1;itga1;itga1;itga1;itga1;itga1;itga1;itga1;A0A3B4DKV7;itga1;A0A3B4DKV7;A0A3B4DKV7;itga1;A0A3B4DKV7;itga1;A0A3B4DKV7;A0A3B4DKV7;A0A3B4DKV7;itga1;itga1;itga1;itga1;itga1;A0A3B4DKV7;itga1	GO:0007155-IEA;GO:0016020-IEA;GO:0016021-IEA;GO:0007229-IEA;GO:0008305-IEA	cell adhesion-IEA;membrane-IEA;integral component of membrane-IEA;integrin-mediated signaling pathway-IEA;integrin complex-IEA	noIPR;IPR000413;noIPR;noIPR;noIPR;IPR013517;IPR028994;IPR009044;IPR013649;noIPR;IPR036465;IPR003173;IPR002035;noIPR;noIPR;noIPR;noIPR;IPR013519;IPR002035;IPR013519;IPR013519;IPR013519;IPR013519;IPR013519;IPR013519;noIPR;IPR032695;IPR009044;IPR036465;IPR032695;IPR032695	PRELI/MSF1 domain;Integrin alpha chain;Integrin alpha chain;Integrin alpha chain;Integrin alpha chain;FG-GAP repeat;Integrin alpha, N-terminal;ssDNA-binding transcriptional regulator;Integrin alpha-2;Integrin alpha-2;von Willebrand factor A-like domain superfamily;Transcriptional coactivator p15 (PC4);von Willebrand factor, type A;von Willebrand factor, type A;von Willebrand factor, type A;von Wi…	-31364.7	-32191.9	0
OG0009891	gene9896	mitochondrial tRNA-specific 2-thiouridylase 1	A0A3B4DEZ1;trmu;trmu;W5NGN9;A0A3B4DEZ1;trmu;trmu;W5NGN9;W5NGN9;trmu;trmu;A0A3B4DEZ1;W5NGN9;trmu;A0A3B4DEZ1;trmu;trmu;trmu;A0A3B4DEZ1;trmu;A0A3B4DEZ1;trmu;W5NGN9;W5NGN9	GO:0008033-IEA;GO:0016783-IEA;GO:0016740-IEA	tRNA processing-IEA;sulfurtransferase activity-IEA;transferase activity-IEA	IPR014729;noIPR;IPR023382;noIPR;IPR004506;noIPR;IPR004506;noIPR	Rossmann-like alpha/beta/alpha sandwich fold;Rossmann-like alpha/beta/alpha sandwich fold;Adenine nucleotide alpha hydrolase-like domains;Adenine nucleotide alpha hydrolase-like domains;tRNA-specific 2-thiouridylase;tRNA-specific 2-thiouridylase;tRNA-specific 2-thiouridylase;tRNA-specific 2-thiouridylase	-16148.8	-16193	0
OG0010016	gene1792	solute carrier family 2, facilitated glucose transporter member 2	DPX16_18378;SLC2A2;glut2;N0A4A7;glut2;SLC2A2;SLC2A2;slc2a2;slc2a2;SLC2A2;N0A4A7;slc2a2;slc2a2;A0A3B3TZW5;A0A3B3TZW5;N0A4A7;slc2a2;A0A3B3TZW5;SLC2A2;A0A3B3TZW5;SLC2A2;slc2a2;slc2a2;slc2a2;glut2;slc2a2;glut2;glut2;slc2a2;slc2a2;N0A4A7;SLC2A2;slc2a2;slc2a2;A0A3B3TZW5;slc2a2;glut2;slc2a2;slc2a2;slc2a2;SLC2A2;glut2;slc2a2;SLC2A2;slc2a2;slc2a2;slc2a2;SLC2A2;glut2;slc2a2;slc2a2;N0A4A7;glut2;slc2a2;glut2…	GO:0055085-IEA;GO:0001889-IMP;GO:0046323-IMP;GO:0046323-IDA;GO:0016020-IEA;GO:0055056-IDA;GO:0016021-IEA;GO:1904659-IDA;GO:0008643-IEA;GO:0007420-IMP;GO:0022857-IEA;GO:0005215-IEA;GO:0008645-IDA	transmembrane transport-IEA;liver development-IMP;glucose import-IMP;glucose import-IDA;membrane-IEA;D-glucose transmembrane transporter activity-IDA;integral component of membrane-IEA;glucose transmembrane transport-IDA;carbohydrate transport-IEA;brain development-IMP;transmembrane transporter activity-IEA;transporter activity-IEA;hexose transmembrane transport-IDA	IPR003663;IPR003663;noIPR;IPR005828;noIPR;noIPR;IPR020846;IPR020846;IPR036259	Sugar/inositol transporter;Sugar/inositol transporter;Sugar/inositol transporter;Major facilitator, sugar transporter-like;Major facilitator, sugar transporter-like;Major facilitator, sugar transporter-like;Major facilitator superfamily domain;Major facilitator superfamily domain;MFS transporter superfamily	-10733.1	-10730.5	0.0232112
OG0005984	gene11703	dihydropyrimidinase	dpys;dpys;dpys;dpys;dpys;A0A3B4BWM2;dpys;A0A3B4BWM2;dpys;dpys;dpys;A0A3B4BWM2;dpys;dpys;dpys;dpys;dpys;A0A3B4BWM2;dpys;dpys;dpys;dpys;dpys;dpys;A0A3B4BWM2;dpys;dpys;dpys;dpys;A0A3B4BWM2	GO:0005737-IEA;GO:0016787-IEA;GO:0016810-IEA	cytoplasm-IEA;hydrolase activity-IEA;hydrolase activity, acting on carbon-nitrogen (but not peptide) bonds-IEA	noIPR;IPR006680;IPR011778;IPR011059;noIPR;noIPR;IPR011778;IPR011059;IPR032466;IPR011059	G-protein gamma-like domain superfamily;Amidohydrolase-related;Hydantoinase/dihydropyrimidinase;Metal-dependent hydrolase, composite domain superfamily;Metal-dependent hydrolase, composite domain superfamily;Metal-dependent hydrolase, composite domain superfamily;Hydantoinase/dihydropyrimidinase;Metal-dependent hydrolase, composite domain superfamily;Metal-dependent hydrolase;Metal-dependent hydr…	-13350.6	-13477.6	0
OG0006221	gene21295	general transcription factor 3C polypeptide 3 isoform X1	A0A3B4DKT1;gtf3c3;A0A3B4DKT1;gtf3c3;gtf3c3;gtf3c3;A0A3B4DKT1;gtf3c3;gtf3c3;gtf3c3;gtf3c3;gtf3c3;gtf3c3;gtf3c3;gtf3c3;gtf3c3;A0A3B4DKT1;gtf3c3;A0A3B4DKT1;gtf3c3;gtf3c3;gtf3c3;gtf3c3;gtf3c3;A0A3B4DKT1;gtf3c3;gtf3c3;gtf3c3;gtf3c3;gtf3c3	GO:0006383-IEA;GO:0006383-IBA;GO:0070898-IEA;GO:0000127-IBA;GO:0000995-IBA;GO:0001004-IEA	transcription by RNA polymerase III-IEA;transcription by RNA polymerase III-IBA;RNA polymerase III preinitiation complex assembly-IEA;transcription factor TFIIIC complex-IBA;RNA polymerase III general transcription initiation factor activity-IBA;RNA polymerase III transcription regulator recruiting activity-IEA	IPR011990;IPR019734;IPR011990;IPR010622;IPR011990;noIPR;noIPR;noIPR;IPR039340;IPR019734;IPR013026;IPR013026;IPR019734;IPR013026;IPR019734;IPR019734;IPR019734;IPR019734;IPR011990;IPR011990;IPR011990	Tetratricopeptide-like helical domain superfamily;Tetratricopeptide repeat;Tetratricopeptide-like helical domain superfamily;FAST kinase leucine-rich;Tetratricopeptide-like helical domain superfamily;Tetratricopeptide-like helical domain superfamily;Tetratricopeptide-like helical domain superfamily;Tetratricopeptide-like helical domain superfamily;Transcription factor Tfc4/TFIIIC-102/Sfc4;Tetratr…	-29291.4	-29289.1	0.0297533
OG0006285	gene7869	translation initiation factor eIF-2B subunit delta	eif2b4;A0A087XTV3;eif2b4;eif2b4;eif2b4;snx17;eif2b4;eif2b4;eif2b4;A0A087XTV3;eif2b4;snx17;snx17;snx17;eif2b4;eif2b4;snx17;snx17;A0A3B4EL29;snx17;A0A3B4EL29;eif2b4;snx17;eif2b4	GO:0003743-IEA;GO:0007165-IEA;GO:0044237-IEA;GO:0005623-IEA;GO:0006413-IEA;GO:0035091-IEA;GO:0006886-IEA	translation initiation factor activity-IEA;signal transduction-IEA;cellular metabolic process-IEA;cell-IEA;translational initiation-IEA;phosphatidylinositol binding-IEA;intracellular protein transport-IEA	IPR009728;noIPR;noIPR;noIPR;IPR000649;IPR001683;IPR011993;IPR036871;IPR040842;noIPR;noIPR;noIPR;noIPR;noIPR;noIPR;IPR037831;IPR028666;IPR000159;IPR001683;IPR037836;noIPR;IPR037171;IPR036871	BAALC;BAALC;BAALC;BAALC;Initiation factor 2B-related;Phox homologous domain;PH-like domain superfamily;PX domain superfamily;Sorting nexin-17/31, FERM domain;Sorting nexin-17/31, FERM domain;Sorting nexin-17/31, FERM domain;Sorting nexin-17/31, FERM domain;Sorting nexin-17/31, FERM domain;Sorting nexin-17/31, FERM domain;Sorting nexin-17/31, FERM domain;SNX17/27/31;Sorting nexin-17;Ras-associatin…	-17260.9	-17267.5	0.000262807
OG0006301	gene8997	histone lysine demethylase PHF8	phf8;phf8;phf8;phf8;phf8;LOC108276103;phf8;phf8;LOC108276103;phf8;LOC108276103;phf8;phf8;LOC108276103;LOC108276103;phf8;phf8;phf8;phf8;phf8;phf8;phf8;phf8;phf8;phf8;phf8;phf8;phf8;phf8;phf8;phf8;phf8;phf8;phf8;phf8;LOC108276103;phf8;LOC108276103;phf8;phf8;LOC108276103;LOC108276103;phf8;phf8;phf8;phf8;phf8;phf8;phf8;phf8;phf8;phf8;phf8;phf8;phf8;phf8;phf8;phf8;phf8;DPX16_20579;phf8;phf8;phf8;phf8;…	GO:0051864-ISS;GO:0046872-IEA;GO:0003824-IEA;GO:0071557-ISS;GO:0071558-ISS;GO:0070544-ISS;GO:0016740-IEA;GO:0016301-IEA;GO:0008152-IEA;GO:0035574-ISS;GO:0035575-ISS;GO:0006096-IEA;GO:0061615-IEA;GO:0007049-IEA;GO:0007420-IEA;GO:0007420-IMP;GO:0003682-ISS;GO:0043523-IGI;GO:0043523-IEA;GO:0005524-IEA;GO:0045943-ISS;GO:0000166-IEA;GO:0005737-IEA;GO:0051213-IEA;GO:0045893-IEA;GO:0045893-ISS;GO:004589…	histone demethylase activity (H3-K36 specific)-ISS;metal ion binding-IEA;catalytic activity-IEA;histone H3-K27 demethylation-ISS;histone demethylase activity (H3-K27 specific)-ISS;histone H3-K36 demethylation-ISS;transferase activity-IEA;kinase activity-IEA;metabolic process-IEA;histone H4-K20 demethylation-ISS;histone demethylase activity (H4-K20 specific)-ISS;glycolytic process-IEA;glycolytic p…	IPR022953;IPR013083;IPR041070;IPR019787;noIPR;noIPR;noIPR;IPR003347;noIPR;noIPR;noIPR;IPR009161;IPR000023;noIPR;noIPR;noIPR;noIPR;noIPR;noIPR;noIPR;noIPR;noIPR;noIPR;noIPR;noIPR;noIPR;noIPR;noIPR;noIPR;noIPR;noIPR;noIPR;noIPR;noIPR;noIPR;IPR019787;IPR009161;IPR003347;noIPR;noIPR;noIPR;IPR035966;IPR011011;IPR035966	ATP-dependent 6-phosphofructokinase;Zinc finger, RING/FYVE/PHD-type;Jumonji, helical domain;Zinc finger, PHD-finger;Zinc finger, PHD-finger;Zinc finger, PHD-finger;Zinc finger, PHD-finger;JmjC domain;JmjC domain;JmjC domain;JmjC domain;ATP-dependent 6-phosphofructokinase, eukaryotic-type;Phosphofructokinase domain;Phosphofructokinase domain;Phosphofructokinase domain;Phosphofructokinase domain;Ph…	-24743.5	-24740.9	0.0215271
OG0006304	gene9369	golgin subfamily A member 3 isoform X1	golga3;A0A3B4CL58;A0A3B4CL58;golga3;golga3;golga3;golga3;golga3;golga3;A0A3B4CL58;A0A3B4CL58;golga3;golga3;golga3;golga3;golga3;golga3;golga3;golga3;golga3;golga3;golga3	GO:0007283-IEA;GO:0005737-IBA;GO:0090498-IEA;GO:0005794-IBA;GO:0005654-IBA	spermatogenesis-IEA;cytoplasm-IBA;extrinsic component of Golgi membrane-IEA;Golgi apparatus-IBA;nucleoplasm-IBA	noIPR;noIPR;noIPR;noIPR;noIPR;noIPR;noIPR;noIPR;IPR033288;IPR033288;noIPR;noIPR;noIPR	Glycoside hydrolase superfamily;Glycoside hydrolase superfamily;Glycoside hydrolase superfamily;Glycoside hydrolase superfamily;Glycoside hydrolase superfamily;Glycoside hydrolase superfamily;Glycoside hydrolase superfamily;Glycoside hydrolase superfamily;Golgin subfamily A member 3;Golgin subfamily A member 3;Golgin subfamily A member 3;Golgin subfamily A member 3;Golgin subfamily A member 3	-40975.4	-40969.7	0.000766755
OG0007216	gene19695	mesoderm-specific transcript homolog protein	mest;mest;mest;mest;mest;mest;mest;A0A3B4BSM1;mest;mest;mest;mest;A0A3B4BSM1;mest;mest;mest;mest;mest;mest;mest;mest;mest;mest;mest;mest;mest;mest;mest;mest;mest;mest;mest;mest;mest;mest;mest;mest;mest;mest;mest;mest;mest;mest;mest	GO:0003824-IEA;GO:0016020-IEA;GO:0016021-IEA;GO:0010883-IBA	catalytic activity-IEA;membrane-IEA;integral component of membrane-IEA;regulation of lipid storage-IBA	IPR000639;IPR000073;IPR029058;noIPR;noIPR;IPR029058	Epoxide hydrolase-like;Alpha/beta hydrolase fold-1;Alpha/Beta hydrolase fold;Alpha/Beta hydrolase fold;Alpha/Beta hydrolase fold;Alpha/Beta hydrolase fold	-5936.06	-5933.81	0.0339716
OG0006406	gene7877	myotubularin-related protein 9				IPR010569;IPR011993;noIPR;IPR030564;IPR010569;noIPR;IPR029021;noIPR	Myotubularin-like phosphatase domain;PH-like domain superfamily;PH-like domain superfamily;Myotubularin family;Myotubularin-like phosphatase domain;Myotubularin-like phosphatase domain;Protein-tyrosine phosphatase-like;Protein-tyrosine phosphatase-like	-11083.6	-11057.1	0
OG0009323	gene15121	nuclear receptor ROR-alpha-like	LOC108273951;A0A3B4CVK3;LOC108273951;A0A3B4E799;A0A3B4CVK3;LOC108273951;A0A3B4CVK3;A0A3B4CVK3;LOC108273951;A0A3B4CVK3;LOC108273951;A0A3B4E799;LOC108273951;A0A3B4CVK3;LOC108273951;A0A3B4CVK3;LOC108273951;A0A3B4E799;A0A3B4CVK3;A0A3B4CVK3;A0A3B4E799;LOC108273951;A0A3B4CVK3;A0A3B4CVK3;A0A3B4CVK3;LOC108273951;LOC108273951;LOC108273951;A0A3B4E799;A0A3B4E799;A0A3B4E799;A0A3B4E799;A0A3B4CVK3;A0A3B4E799;L…	GO:0003677-IEA;GO:0003700-IEA;GO:0004879-IEA;GO:0008270-IEA;GO:0046872-IEA;GO:0003707-IEA;GO:0006355-IEA;GO:0043401-IEA;GO:0043565-IEA;GO:0030522-IEA;GO:0005634-IEA	DNA binding-IEA;DNA-binding transcription factor activity-IEA;nuclear receptor activity-IEA;zinc ion binding-IEA;metal ion binding-IEA;steroid hormone receptor activity-IEA;regulation of transcription, DNA-templated-IEA;steroid hormone mediated signaling pathway-IEA;sequence-specific DNA binding-IEA;intracellular receptor signaling pathway-IEA;nucleus-IEA	IPR001628;IPR003079;IPR001723;IPR013088;noIPR;noIPR;IPR001628;IPR000536;noIPR;noIPR;noIPR;noIPR;noIPR;noIPR;noIPR;noIPR;IPR001628;IPR000536;noIPR;noIPR;IPR029069;noIPR;IPR035500	Zinc finger, nuclear hormone receptor-type;Nuclear receptor ROR;Nuclear hormone receptor;Zinc finger, NHR/GATA-type;Zinc finger, NHR/GATA-type;Zinc finger, NHR/GATA-type;Zinc finger, nuclear hormone receptor-type;Nuclear hormone receptor, ligand-binding domain;Nuclear hormone receptor, ligand-binding domain;Nuclear hormone receptor, ligand-binding domain;Nuclear hormone receptor, ligand-binding d…	-7139.08	-7178.56	0
OG0010890	gene20015	EGF domain-specific O-linked N-acetylglucosamine transferase	A0A3B4CDL4;eogt;SMAX5B_014304;SMAX5B_014304;eogt;SMAX5B_014304;SMAX5B_014304;SMAX5B_014304;SMAX5B_014304;eogt;eogt;A0A3B4CDL4;eogt;SMAX5B_014304;SMAX5B_014304	GO:0016757-IEA;GO:0016740-IEA	transferase activity, transferring glycosyl groups-IEA;transferase activity-IEA	IPR020350;IPR007657;noIPR;IPR007657;IPR020350	Chemokine-like protein, FAM19A2;Glycosyltransferase 61;Glycosyltransferase 61;Glycosyltransferase 61;Chemokine-like protein, FAM19A2	-21674.2	-21599.6	0
OG0006418	gene1313	origin recognition complex subunit 2	orc2;A0A3B4BRE7;W5MUG4;A0A3B4BRE7;orc2;A0A3B4BRE7;orc2;W5MUG4;orc2;W5MUG4;orc2;A0A3B4BRE7;A0A3B4BRE7;orc2;orc2;orc2;orc2;orc2;A0A3B4BRE7;orc2;W5MUG4;orc2;W5MUG4;W5MUG4	GO:0006260-IEA;GO:0000808-IEA;GO:0005634-IEA	DNA replication-IEA;origin recognition complex-IEA;nucleus-IEA	IPR007220;noIPR;noIPR;noIPR;noIPR;noIPR;noIPR;IPR007220	Origin recognition complex, subunit 2;Origin recognition complex, subunit 2;Origin recognition complex, subunit 2;Origin recognition complex, subunit 2;Origin recognition complex, subunit 2;Origin recognition complex, subunit 2;Origin recognition complex, subunit 2;Origin recognition complex, subunit 2	-20498.8	-20634.7	0
OG0007022	gene20963	short transient receptor potential channel 4-associated protein-like	trpc4apb;trpc4apb;trpc4ap;trpc4ap;trpc4ap;A0A3B4C5T3;trpc4apb;trpc4ap;LOC106566478;LOC106566478;A0A3B4C5T3;LOC106566478;trpc4apb;LOC106566478;A0A3B4C5T3;A0A3B4C5T3	GO:0031464-IEA;GO:0006511-IEA	Cul4A-RING E3 ubiquitin ligase complex-IEA;ubiquitin-dependent protein catabolic process-IEA	IPR022162;IPR022162	Short transient receptor potential channel 4-associated protein;Short transient receptor potential channel 4-associated protein	-27453.7	-27451.5	0.0370481
OG0006427	gene13161	chromosome transmission fidelity protein 18 homolog	chtf18;chtf18;chtf18;chtf18;A0A3B4E048;chtf18;chtf18;A0A3B4E048;chtf18;Z043_116830;chtf18;chtf18;chtf18;Z043_116830	GO:0005575-ND;GO:0005524-IEA	cellular_component-ND;ATP binding-IEA	noIPR;noIPR;IPR003959;noIPR;noIPR;noIPR;noIPR;noIPR;noIPR;noIPR;IPR027417	Ubiquitin-like domain superfamily;Ubiquitin-like domain superfamily;ATPase, AAA-type, core;ATPase, AAA-type, core;ATPase, AAA-type, core;ATPase, AAA-type, core;ATPase, AAA-type, core;ATPase, AAA-type, core;ATPase, AAA-type, core;ATPase, AAA-type, core;P-loop containing nucleoside triphosphate hydrolase	-26942.2	-26979.8	0
OG0007469	gene8166	kynureninase	KYNU;KYNU;KYNU;KYNU;KYNU;Kynu;Kynu;Kynu;KYNU;KYNU;KYNU;KYNU;KYNU;KYNU;KYNU;KYNU;KYNU;KYNU;Kynu;Kynu;KYNU;KYNU;KYNU;KYNU;Kynu;KYNU;KYNU;KYNU;KYNU;KYNU;Kynu;Kynu;KYNU;KYNU;KYNU;KYNU;KYNU;KYNU;Kynu;KYNU;Kynu;KYNU;KYNU;Kynu;KYNU;KYNU;KYNU;Kynu;KYNU;KYNU;Kynu;KYNU;Kynu;Kynu;Kynu;Kynu;KYNU;KYNU;KYNU;KYNU;KYNU;KYNU;KYNU;Kynu;KYNU;KYNU;KYNU;Kynu;KYNU;KYNU;KYNU;KYNU;KYNU;KYNU;KYNU;KYNU;KYNU;KYNU;Kynu;Kynu…	GO:0030429-IEA;GO:0005737-IEA;GO:0030170-IEA;GO:0019805-IEA;GO:0019363-IEA;GO:0003824-IEA;GO:0034354-IEA;GO:0009435-IEA;GO:0043420-IEA;GO:0097053-IEA;GO:0006569-IEA;GO:0016787-IEA	kynureninase activity-IEA;cytoplasm-IEA;pyridoxal phosphate binding-IEA;quinolinate biosynthetic process-IEA;pyridine nucleotide biosynthetic process-IEA;catalytic activity-IEA;'de novo' NAD biosynthetic process from tryptophan-IEA;NAD biosynthetic process-IEA;anthranilate metabolic process-IEA;L-kynurenine catabolic process-IEA;tryptophan catabolic process-IEA;hydrolase activity-IEA	IPR010111;IPR000192;IPR015421;IPR015422;IPR010111;noIPR;IPR010111;IPR010111;IPR015424	Kynureninase;Aminotransferase class V domain;Pyridoxal phosphate-dependent transferase, major domain;Pyridoxal phosphate-dependent transferase domain 1;Kynureninase;Kynureninase;Kynureninase;Kynureninase;Pyridoxal phosphate-dependent transferase	-10502.1	-10496.8	0.00108295
OG0006479	gene7053	clusterin isoform X1	clu;clu	GO:1901214-IEA	regulation of neuron death-IEA	IPR000753;IPR016016;IPR000753	Clusterin-like;Clusterin;Clusterin-like	-14558.3	-14517.8	0
OG0010010	gene13588	26S proteasome non-ATPase regulatory subunit 6	A0A3B4EUT0;psmd6;psmd6;PSMD6;psmd6;PSMD6;psmd6;A0A3B4EUT0;PSMD6;PSMD6;PSMD6;PSMD6;PSMD6;psmd6;A0A3B4EUT0;psmd6;psmd6;PSMD6;PSMD6;A0A3B4EUT0;psmd6;PSMD6;PSMD6;PSMD6	GO:0043161-IEA;GO:0050790-IEA;GO:0030234-IEA;GO:0000502-IEA;GO:0070306-IEA	proteasome-mediated ubiquitin-dependent protein catabolic process-IEA;regulation of catalytic activity-IEA;enzyme regulator activity-IEA;proteasome complex-IEA;lens fiber cell differentiation-IEA	IPR019585;noIPR;IPR000717;noIPR;IPR035268;IPR000717;IPR011990;IPR036390	26S proteasome regulatory subunit Rpn7/COP9 signalosome complex subunit 1;26S proteasome regulatory subunit Rpn7/COP9 signalosome complex subunit 1;Proteasome component (PCI) domain;Proteasome component (PCI) domain;26S Proteasome non-ATPase regulatory subunit 6;Proteasome component (PCI) domain;Tetratricopeptide-like helical domain superfamily;Winged helix DNA-binding domain superfamily	-12890.9	-13074.8	0
OG0006500	gene3594	HAUS augmin-like complex subunit 1	haus1;zgc:77838;zgc:77838;haus1;haus1;haus1;zgc:77838;zgc:77838;zgc:77838;zgc:77838	GO:0051225-IEA;GO:0008150-ND;GO:0070652-IEA;GO:0005575-ND;GO:0003674-ND	spindle assembly-IEA;biological_process-ND;HAUS complex-IEA;cellular_component-ND;molecular_function-ND	IPR026243;IPR029306;noIPR;noIPR;noIPR;noIPR;noIPR	HAUS augmin-like complex subunit 1;E3 ubiquitin-protein ligase Arkadia, N-terminal;E3 ubiquitin-protein ligase Arkadia, N-terminal;E3 ubiquitin-protein ligase Arkadia, N-terminal;E3 ubiquitin-protein ligase Arkadia, N-terminal;E3 ubiquitin-protein ligase Arkadia, N-terminal;E3 ubiquitin-protein ligase Arkadia, N-terminal	-7057.05	-7257.79	0
OG0006521	gene5201	probable RNA-binding protein 19	rbm19;rbm19;rbm19;rbm19;rbm19;rbm19;rbm19;rbm19;rbm19;rbm19;rbm19;rbm19;A0A3B4DTI3;rbm19;rbm19;rbm19;rbm19;rbm19;rbm19;rbm19;rbm19;rbm19;rbm19;rbm19;rbm19;rbm19;rbm19;rbm19;rbm19;rbm19;rbm19;rbm19;rbm19;rbm19;rbm19;A0A3B4DTI3;rbm19;rbm19;rbm19;rbm19;rbm19;rbm19;rbm19;rbm19;rbm19;rbm19;rbm19;A0A3B4DTI3;rbm19;rbm19;rbm19;rbm19;DPX16_15017;rbm19;rbm19;rbm19;rbm19;rbm19;rbm19;rbm19;rbm19;rbm19;rbm19;…	GO:0003723-IBA;GO:0003723-IEA;GO:0003723-ISS;GO:0016607-IBA;GO:0000381-IBA;GO:0048546-IEA;GO:0048546-IMP;GO:0045292-IBA;GO:0005730-IBA;GO:0005634-IBA;GO:0003676-IEA	RNA binding-IBA;RNA binding-IEA;RNA binding-ISS;nuclear speck-IBA;regulation of alternative mRNA splicing, via spliceosome-IBA;digestive tract morphogenesis-IEA;digestive tract morphogenesis-IMP;mRNA cis splicing, via spliceosome-IBA;nucleolus-IBA;nucleus-IBA;nucleic acid binding-IEA	IPR012677;IPR012677;IPR000504;IPR012677;IPR012677;IPR012677;noIPR;noIPR;noIPR;noIPR;noIPR;noIPR;noIPR;noIPR;noIPR;IPR000504;IPR000504;IPR000504;IPR000504;IPR000504;IPR000504;IPR034423;IPR034420;IPR034418;IPR034421;IPR035979;IPR035979;IPR035979;IPR035979;IPR035979;IPR035979	Nucleotide-binding alpha-beta plait domain superfamily;Nucleotide-binding alpha-beta plait domain superfamily;RNA recognition motif domain;Nucleotide-binding alpha-beta plait domain superfamily;Nucleotide-binding alpha-beta plait domain superfamily;Nucleotide-binding alpha-beta plait domain superfamily;Nucleotide-binding alpha-beta plait domain superfamily;Nucleotide-binding alpha-beta plait doma…	-9853.27	-9847.22	0.000507345
OG0010795	gene2660	YEATS domain-containing protein 4	W5NH50;yeats4;yeats4;YEATS4;W5NH50;yeats4;YEATS4;W5NH50;W5NH50;YEATS4;YEATS4;YEATS4;yeats4;yeats4;YEATS4;YEATS4;YEATS4;yeats4;W5NH50;yeats4;yeats4;W5NH50;A0A3B4D0H9;yeats4;yeats4;yeats4;yeats4;yeats4;A0A3B4D0H9;A0A3B4D0H9;yeats4;W5NH50;A0A3B4D0H9;DPX16_7375;yeats4;A0A3B4D0H9;yeats4;yeats4;yeats4;yeats4;yeats4;yeats4;W5NH50;yeats4;yeats4;A0A3B4D0H9;A0A3B4D0H9;yeats4;A0A3B4D0H9	GO:0035267-IEA;GO:0006355-IEA;GO:0000812-IEA;GO:0005634-IEA	NuA4 histone acetyltransferase complex-IEA;regulation of transcription, DNA-templated-IEA;Swr1 complex-IEA;nucleus-IEA	IPR005033;IPR038704;IPR013783;IPR013783;IPR007110;noIPR;noIPR;IPR005033;IPR037989;IPR005033;IPR007110;noIPR;IPR036179;IPR036179	YEATS;YEATS superfamily;Immunoglobulin-like fold;Immunoglobulin-like fold;Immunoglobulin-like domain;Immunoglobulin-like domain;Immunoglobulin-like domain;YEATS;Yaf9/YEATS4;YEATS;Immunoglobulin-like domain;Immunoglobulin-like domain;Immunoglobulin-like domain superfamily;Immunoglobulin-like domain superfamily	-4738.93	-4831.12	0
OG0006563	gene7992	DNA polymerase kappa	polk;polk;polk;polk;polk;polk;A0A3B4CBX4;polk;A0A3B4CBX4;A0A3B4CBX4;polk;polk;polk;polk;A0A3B4CBX4;polk;polk;A0A3B4CBX4;polk;polk;polk;polk;polk;polk;polk;polk;polk;polk;A0A3B4CBX4;A0A3B4CBX4;polk;polk;A0A3B4CBX4;polk;polk;polk;A0A3B4CBX4;polk;A0A3B4CBX4;polk;polk;polk;polk;polk;polk;polk	GO:0003677-IEA;GO:0006281-IEA;GO:0003887-IEA;GO:0003887-IBA;GO:0042276-IBA;GO:0019985-IBA;GO:0071897-IEA;GO:0003684-IEA;GO:0005634-IBA	DNA binding-IEA;DNA repair-IEA;DNA-directed DNA polymerase activity-IEA;DNA-directed DNA polymerase activity-IBA;error-prone translesion synthesis-IBA;translesion synthesis-IBA;DNA biosynthetic process-IEA;damaged DNA binding-IEA;nucleus-IBA	noIPR;IPR001126;IPR017961;IPR036775;noIPR;noIPR;noIPR;noIPR;IPR001126;IPR007110;IPR022880;IPR022880;noIPR;IPR036775	Immunoglobulin E-set;UmuC domain;DNA polymerase, Y-family, little finger domain;DNA polymerase, Y-family, little finger domain superfamily;DNA polymerase, Y-family, little finger domain superfamily;DNA polymerase, Y-family, little finger domain superfamily;DNA polymerase, Y-family, little finger domain superfamily;DNA polymerase, Y-family, little finger domain superfamily;UmuC domain;Immunoglobul…	-18396.9	-18394.2	0.0200916
OG0006616	gene3309	nucleolar GTP-binding protein 1	gtpbp4;gtpbp4;gtpbp4;gtpbp4;gtpbp4;GTPBP4;gtpbp4;gtpbp4;GTPBP4;gtpbp4;A0A3B4E694;gtpbp4;gtpbp4;A0A3B4E694;gtpbp4;GTPBP4;gtpbp4;A0A3B4E694;GTPBP4;gtpbp4;GTPBP4;gtpbp4;gtpbp4;GTPBP4;A0A3B4E694;gtpbp4;gtpbp4;GTPBP4;gtpbp4;A0A3B4E694;A0A3B4E694;gtpbp4;GTPBP4;A0A3B4E694;gtpbp4;gtpbp4;A0A3B4E694;gtpbp4;gtpbp4;gtpbp4	GO:0005525-IEA;GO:0042254-IEA;GO:0005730-IEA;GO:0005634-IEA	GTP binding-IEA;ribosome biogenesis-IEA;nucleolus-IEA;nucleus-IEA	IPR006073;IPR005225;IPR041623;noIPR;IPR012973;IPR010674;noIPR;IPR024926;noIPR;noIPR;noIPR;noIPR;noIPR;IPR024926;IPR031167;noIPR;IPR027417	GTP binding domain;Small GTP-binding protein domain;NOG1, N-terminal helical domain;NOG1, N-terminal helical domain;NOG, C-terminal;Nucleolar GTP-binding protein 1, Rossman-fold domain;Nucleolar GTP-binding protein 1, Rossman-fold domain;Nucleolar GTP-binding protein 1;Nucleolar GTP-binding protein 1;Nucleolar GTP-binding protein 1;Nucleolar GTP-binding protein 1;Nucleolar GTP-binding protein 1;N…	-9767.64	-9769.61	0.04706
OG0006659	gene1305	transmembrane channel-like protein 7	A0A3B4EY74;A0A3P9BLD1;A0A3B4EF79;A0A3B4EF79;tmc8;A0A3B4EY74;A0A3B4EF79;A0A3B4EY74;A0A3B4EF79;A0A3B4EY74;tmc8;tmc8;tmc8;A0A3B4EY74;tmc8;tmc8;A0A3B4EF79;A0A3B4EF79;A0A3B4EY74	GO:0016020-IEA;GO:0016021-IEA;GO:0005887-IEA	membrane-IEA;integral component of membrane-IEA;integral component of plasma membrane-IEA	IPR012496;IPR038900;noIPR	TMC domain;Transmembrane channel-like protein;Transmembrane channel-like protein	-19275.2	-19282.7	0.000103417
OG0010954	gene3524	60S ribosomal export protein NMD3	nmd3;nmd3;nmd3;nmd3;nmd3;SMAX5B_013309;nmd3;nmd3;nmd3;SMAX5B_013309;nmd3;nmd3;SMAX5B_013309;SMAX5B_013309;nmd3;nmd3;nmd3;nmd3;nmd3;nmd3;nmd3;nmd3;nmd3;SMAX5B_013309;nmd3;SMAX5B_013309;nmd3;SMAX5B_013309;SMAX5B_013309;nmd3;nmd3;nmd3	GO:0005737-IEA;GO:0043023-IEA;GO:0015031-IEA;GO:0005634-IEA	cytoplasm-IEA;ribosomal large subunit binding-IEA;protein transport-IEA;nucleus-IEA	IPR007064;IPR039768	Nmd3, N-terminal;Ribosomal export protein Nmd3	-13231.6	-13219	4.92e-07
OG0006720	gene9707	membrane-associated transporter protein	slc45a2;slc45a2;slc45a2;slc45a2;slc45a2;slc45a2;slc45a2;slc45a2;A0A3B4BXG9;slc45a2;A0A3B4BXG9;slc45a2;slc45a2;slc45a2;slc45a2;slc45a2;slc45a2;slc45a2;slc45a2;slc45a2;slc45a2;slc45a2;slc45a2;slc45a2;slc45a2;A0A3B4BXG9;slc45a2;slc45a2;slc45a2;slc45a2;slc45a2;slc45a2;slc45a2;slc45a2;slc45a2;A0A3B4BXG9	GO:0048066-IEA;GO:0048066-IMP;GO:0008506-IBA;GO:0030318-IEA;GO:0030318-IMP;GO:0016020-IEA;GO:0016020-IBA;GO:0015770-IEA;GO:0016021-IEA;GO:0043473-IEA;GO:0043473-IMP;GO:0003674-ND;GO:0009416-IEA;GO:0009416-IMP	developmental pigmentation-IEA;developmental pigmentation-IMP;sucrose:proton symporter activity-IBA;melanocyte differentiation-IEA;melanocyte differentiation-IMP;membrane-IEA;membrane-IBA;sucrose transport-IEA;integral component of membrane-IEA;pigmentation-IEA;pigmentation-IMP;molecular_function-ND;response to light stimulus-IEA;response to light stimulus-IMP	noIPR;noIPR;noIPR;noIPR;noIPR;noIPR;IPR036259	Reticulon;Reticulon;Reticulon;Reticulon;Reticulon;Reticulon;MFS transporter superfamily	-10010.4	-9915.86	0
OG0006721	gene10131	integrator complex subunit 8 isoform X2	A0A3B4EN15;A0A3B4EN15;ints8;ints8;ints8;ints8	GO:0034472-IEA	snRNA 3'-end processing-IEA	noIPR;IPR038751;IPR011990	Ribonuclease H superfamily;Integrator complex subunit 8;Tetratricopeptide-like helical domain superfamily	-25770.5	-25765.6	0.0016595
OG0006732	gene5847	glycerophosphocholine phosphodiesterase GPCPD1 isoform X1	A0A3B4CPG5;gpcpd1;gpcpd1;gpcpd1;A0A3B4CPG5;A0A3B4CPG5;gpcpd1;gpcpd1;gpcpd1;gpcpd1;gpcpd1;gpcpd1;gpcpd1;gpcpd1;gpcpd1;A0A3B4CPG5;gpcpd1;gpcpd1;A0A3B4CPG5;A0A3B4CPG5;gpcpd1;A0A3B4CPG5;A0A3B4CPG5;gpcpd1;A0A3B4CPG5;gpcpd1;A0A3B4CPG5;A0A3B4CPG5;gpcpd1;gpcpd1;gpcpd1;gpcpd1;A0A3B4CPG5;gpcpd1;gpcpd1;gpcpd1	GO:0047389-IEA;GO:0006629-IEA;GO:0046475-IEA;GO:2001070-IEA;GO:0030246-IEA;GO:0008081-IEA	glycerophosphocholine phosphodiesterase activity-IEA;lipid metabolic process-IEA;glycerophospholipid catabolic process-IEA;starch binding-IEA;carbohydrate binding-IEA;phosphoric diester hydrolase activity-IEA	IPR000744;IPR013783;IPR011990;IPR017946;IPR002044;IPR030395;noIPR;IPR000744;noIPR;IPR030395;IPR002044;noIPR;IPR034839;IPR000744;IPR013784;IPR017946;IPR011990	NSF attachment protein;Immunoglobulin-like fold;Tetratricopeptide-like helical domain superfamily;PLC-like phosphodiesterase, TIM beta/alpha-barrel domain superfamily;Carbohydrate binding module family 20;Glycerophosphodiester phosphodiesterase domain;Glycerophosphodiester phosphodiesterase domain;NSF attachment protein;NSF attachment protein;Glycerophosphodiester phosphodiesterase domain;Carbohy…	-18961.8	-18937.1	0
OG0010339	gene3134	EF-hand domain-containing protein 1				IPR010554;noIPR;noIPR;IPR040193;IPR006602;IPR006602;IPR006602	Domain of unknown function DUF1126;Domain of unknown function DUF1126;Domain of unknown function DUF1126;EF-hand domain-containing protein EFHC1/EFHC2/EFHB;Uncharacterised domain DM10;Uncharacterised domain DM10;Uncharacterised domain DM10	-11768.5	-11739	0
OG0006757	gene4230	dnaJ homolog subfamily C member 21 isoform X1	dnajc21;dnajc21;dnajc21;dnajc21;dnajc21;dnajc21;dnajc21;dnajc21;dnajc21;dnajc21;dnajc21;dnajc21	GO:0008270-IEA;GO:0046872-IEA;GO:0003676-IEA	zinc ion binding-IEA;metal ion binding-IEA;nucleic acid binding-IEA	IPR001623;IPR036869;IPR001623;noIPR;IPR022755;noIPR;noIPR;noIPR;noIPR;noIPR;noIPR;IPR013087;IPR001623;IPR001623;IPR036236;IPR036869	DnaJ domain;Chaperone J-domain superfamily;DnaJ domain;DnaJ domain;Zinc finger, double-stranded RNA binding;Zinc finger, double-stranded RNA binding;Zinc finger, double-stranded RNA binding;Zinc finger, double-stranded RNA binding;Zinc finger, double-stranded RNA binding;Zinc finger, double-stranded RNA binding;Zinc finger, double-stranded RNA binding;Zinc finger C2H2-type;DnaJ domain;DnaJ domain…	-9039.75	-9056.9	5e-09
OG0006760	gene11826	hyaluronan synthase 1	A0A3B4D5I3;has1;LOC108265336;has1;has1;A0A3B4D5I3;has1;LOC108265336;has1;LOC108265336;has1;has1;LOC108265336;has1;has1;A0A3B4D5I3;has1;has1;has1;has1;has1;A0A3B4D5I3;has1;has1;has1;has1;A0A3B4D5I3;LOC108265336;LOC108265336;has1;A0A3B4D5I3;has1;LOC108265336;has1;has1;A0A3B4D5I3;LOC108265336;has1;has1;A0A3B4D5I3	GO:0085029-IBA;GO:0016020-IEA;GO:0016020-NAS;GO:0016021-IEA;GO:0045226-IBA;GO:0030213-IEA;GO:0030213-IBA;GO:0030213-ISS;GO:0005887-IBA;GO:0050501-IEA;GO:0050501-IBA;GO:0050501-ISS	extracellular matrix assembly-IBA;membrane-IEA;membrane-NAS;integral component of membrane-IEA;extracellular polysaccharide biosynthetic process-IBA;hyaluronan biosynthetic process-IEA;hyaluronan biosynthetic process-IBA;hyaluronan biosynthetic process-ISS;integral component of plasma membrane-IBA;hyaluronan synthase activity-IEA;hyaluronan synthase activity-IBA;hyaluronan synthase activity-ISS	noIPR;IPR028385;noIPR;IPR029044	WH2 domain;Hyaluronan synthase 1;Hyaluronan synthase 1;Nucleotide-diphospho-sugar transferases	-12990.3	-12973.4	6e-09
OG0009952	gene4226	DTW domain-containing protein 2	DTWD2;A0A087XM71;M4AW94;A0A087XM71;DTWD2;M4AW94	GO:0061053-IEA	somite development-IEA	IPR005636;IPR039262;noIPR	DTW;DTW domain-containing protein 2;DTW domain-containing protein 2	-5016.46	-5018.39	0.0498645
OG0006788	gene9552	Down syndrome critical region protein 3				IPR014752;IPR028934;IPR014752;noIPR;IPR028934	Arrestin, C-terminal;Vacuolar protein sorting protein 26 related;Arrestin, C-terminal;Arrestin, C-terminal;Vacuolar protein sorting protein 26 related	-7578.98	-7570.33	3.1999e-05
OG0006822	gene7997	survival motor neuron protein 1-like	smn1;smn1;smn1;smn1;smn1;smn1;SMN1;smn1;smn1;smn1;smn1;smn1;smn1;smn1;smn1;smn1;smn1;smn1;smn1;smn1;smn1;smn1;smn1;smn1;smn1;smn1;smn1;smn1;smn1;smn1;smn1;smn1;smn1;SMN1;smn1;smn1;smn1;smn1;smn1;smn1;smn1;SMN1;smn1;smn1;smn1;SMN1;smn1;smn1;smn1;smn1;smn1;smn1;smn1;SMN1;smn1;smn1;smn1;smn1;smn1;smn1;smn1;smn1;smn1;SMN1;smn1;smn1;smn1;smn1;smn1;smn1;smn1;smn1;smn1;smn1;smn1;smn1;smn1;smn1;smn1;smn1…	GO:0000398-IEA;GO:0000398-IMP;GO:0007409-IEA;GO:0007409-IPI;GO:0007409-IMP;GO:0003723-IEA;GO:0007528-IGI;GO:0007528-IEA;GO:0007528-IMP;GO:0048675-IEA;GO:0048675-IMP;GO:0097504-IEA;GO:0097504-ISS;GO:0036464-ISS;GO:0005681-IEA;GO:0006397-IEA;GO:0043005-ISS;GO:0042995-IEA;GO:0043204-IEA;GO:0043204-ISS;GO:0048936-IEA;GO:0048936-IMP;GO:0005737-IEA;GO:0005737-ISS;GO:0048841-IGI;GO:0048841-IEA;GO:004884…	mRNA splicing, via spliceosome-IEA;mRNA splicing, via spliceosome-IMP;axonogenesis-IEA;axonogenesis-IPI;axonogenesis-IMP;RNA binding-IEA;neuromuscular junction development-IGI;neuromuscular junction development-IEA;neuromuscular junction development-IMP;axon extension-IEA;axon extension-IMP;Gemini of coiled bodies-IEA;Gemini of coiled bodies-ISS;cytoplasmic ribonucleoprotein granule-ISS;spliceoso…	IPR010304;noIPR;noIPR;noIPR;noIPR;noIPR;noIPR;noIPR;noIPR;noIPR;noIPR;noIPR;IPR002999;noIPR;noIPR	Survival motor neuron;Survival motor neuron;Survival motor neuron;Survival motor neuron;Survival motor neuron;Survival motor neuron;Survival motor neuron;Survival motor neuron;Survival motor neuron;Survival motor neuron;Survival motor neuron;Survival motor neuron;Tudor domain;Tudor domain;Tudor domain	-6386.35	-6361.72	0
OG0008560	gene23106	NLR family CARD domain-containing protein 3	nlrc3;nlrc3;nlrc3;A0A3B4C7L7;nlrc3;A0A3B4C7L7;A0A3B4C7L7;A0A3B4C7L7	GO:0000166-IEA;GO:0005524-IEA	nucleotide binding-IEA;ATP binding-IEA	IPR032675;IPR041267;IPR007111;IPR032675;noIPR;IPR032675;IPR001611;noIPR;noIPR;IPR001611;IPR001611;IPR001611;IPR001611;IPR001611;IPR007111;noIPR;noIPR;noIPR	Leucine-rich repeat domain superfamily;NLRC, helical domain HD2;NACHT nucleoside triphosphatase;Leucine-rich repeat domain superfamily;Leucine-rich repeat domain superfamily;Leucine-rich repeat domain superfamily;Leucine-rich repeat;Leucine-rich repeat;Leucine-rich repeat;Leucine-rich repeat;Leucine-rich repeat;Leucine-rich repeat;Leucine-rich repeat;Leucine-rich repeat;NACHT nucleoside triphosph…	-27357.7	-27202.8	0
OG0006915	gene9128	lysine-specific demethylase 8	kdm8;JMJD5;kdm8;kdm8;kdm8;JMJD5;kdm8;kdm8;kdm8;JMJD5;kdm8;JMJD5;kdm8;kdm8;kdm8;kdm8;kdm8;kdm8;kdm8;kdm8;kdm8;kdm8;kdm8;JMJD5;JMJD5;kdm8;kdm8;kdm8;kdm8;kdm8;kdm8;kdm8;kdm8;kdm8;kdm8;kdm8;kdm8;kdm8;kdm8;kdm8;kdm8;kdm8;JMJD5;kdm8;kdm8;kdm8;kdm8;kdm8;kdm8;kdm8;JMJD5;kdm8;kdm8;kdm8;kdm8;kdm8;kdm8;kdm8;kdm8;kdm8;kdm8;kdm8	GO:0051864-IEA;GO:0051864-IBA;GO:0051864-ISS;GO:0051213-IEA;GO:0000086-ISS;GO:0016491-IEA;GO:0045893-ISS;GO:0046872-IEA;GO:0055114-IEA;GO:0070544-IBA;GO:0070544-IEA;GO:0070544-ISS;GO:0032259-IEA;GO:0016706-IBA;GO:0007049-IEA;GO:0003682-ISS;GO:0008168-IEA;GO:0005634-IEA;GO:0005634-IBA;GO:0005634-ISS;GO:0006325-IEA	histone demethylase activity (H3-K36 specific)-IEA;histone demethylase activity (H3-K36 specific)-IBA;histone demethylase activity (H3-K36 specific)-ISS;dioxygenase activity-IEA;G2/M transition of mitotic cell cycle-ISS;oxidoreductase activity-IEA;positive regulation of transcription, DNA-templated-ISS;metal ion binding-IEA;oxidation-reduction process-IEA;histone H3-K36 demethylation-IBA;histone …	IPR041667;noIPR;noIPR;noIPR;noIPR;noIPR;IPR003347;noIPR	Cupin-like domain 8;Cupin-like domain 8;Cupin-like domain 8;Cupin-like domain 8;Cupin-like domain 8;Cupin-like domain 8;JmjC domain;JmjC domain	-13537.5	-13542.1	0.00238585
OG0006949	gene2307	C-type mannose receptor 2	mrc2;Mrc2;A0A3B4DXV4;Mrc2;mrc2;mrc2;Mrc2;mrc2;mrc2;A0A3B4DXV4;mrc2;Mrc2;mrc2;A0A3B4DXV4;Mrc2;mrc2;mrc2;Mrc2;A0A3B4DXV4;mrc2;mrc2;mrc2;A0A3B4DXV4;A0A3B4DXV4	GO:0016020-IEA;GO:0016021-IEA;GO:0030246-IEA	membrane-IEA;integral component of membrane-IEA;carbohydrate binding-IEA	noIPR;IPR016186;IPR016186;IPR001304;IPR016186;IPR016186;IPR016186;noIPR;IPR016186;IPR000562;IPR036943;noIPR;noIPR;noIPR;IPR001304;IPR001304;IPR001304;IPR001304;IPR001304;IPR001304;IPR000772;IPR001304;IPR000562;IPR001304;noIPR;noIPR;IPR033989;IPR000562;noIPR;noIPR;noIPR;noIPR;noIPR;IPR016187;IPR016187;IPR016187;IPR016187;IPR016187;IPR016187;IPR035992;IPR016187;IPR016187	High mobility group box domain superfamily;C-type lectin-like/link domain superfamily;C-type lectin-like/link domain superfamily;C-type lectin-like;C-type lectin-like/link domain superfamily;C-type lectin-like/link domain superfamily;C-type lectin-like/link domain superfamily;C-type lectin-like/link domain superfamily;C-type lectin-like/link domain superfamily;Fibronectin type II domain;Fibronect…	-56733.8	-57085.3	0
OG0007882	gene3907	ankyrin repeat domain-containing protein 13A				IPR036770;IPR021832;IPR020683;noIPR;noIPR;noIPR;noIPR;noIPR;IPR021832;IPR020683;IPR002110;IPR020683;IPR036770	Ankyrin repeat-containing domain superfamily;Ankyrin repeat domain-containing protein 13;Ankyrin repeat-containing domain;Ankyrin repeat-containing domain;Ankyrin repeat-containing domain;Ankyrin repeat-containing domain;Ankyrin repeat-containing domain;Ankyrin repeat-containing domain;Ankyrin repeat domain-containing protein 13;Ankyrin repeat-containing domain;Ankyrin repeat;Ankyrin repeat-conta…	-13585.6	-13583.7	0.0485054
OG0010655	gene6245	vacuolar protein sorting-associated protein 53 homolog	vps53;vps53;vps53;vps53;vps53;vps53;vps53;A0A3B4DJP8;vps53;vps53;vps53;vps53;vps53;vps53;vps53;A0A3B4DJP8;vps53;A0A3B4DJP8;vps53;vps53;vps53;vps53;vps53;vps53;A0A3B4DJP8;vps53;A0A3B4DJP8;vps53;vps53;vps53;A0A3B4DJP8;vps53;vps53;vps53;vps53;vps53	GO:0000938-IBA;GO:0000938-IEA;GO:0005829-IEA;GO:0042147-IBA;GO:0042147-IEA;GO:0003674-ND	GARP complex-IBA;GARP complex-IEA;cytosol-IEA;retrograde transport, endosome to Golgi-IBA;retrograde transport, endosome to Golgi-IEA;molecular_function-ND	IPR007234;noIPR;noIPR;IPR039766	Vps53-like, N-terminal;Vps53-like, N-terminal;Vps53-like, N-terminal;Vacuolar protein sorting-associated protein 53	-31342.7	-31308.9	0
OG0007022	gene20963	short transient receptor potential channel 4-associated protein-like	trpc4apb;trpc4apb;trpc4ap;trpc4ap;trpc4ap;A0A3B4C5T3;trpc4apb;trpc4ap;LOC106566478;LOC106566478;A0A3B4C5T3;LOC106566478;trpc4apb;LOC106566478;A0A3B4C5T3;A0A3B4C5T3	GO:0031464-IEA;GO:0006511-IEA	Cul4A-RING E3 ubiquitin ligase complex-IEA;ubiquitin-dependent protein catabolic process-IEA	IPR022162;IPR022162	Short transient receptor potential channel 4-associated protein;Short transient receptor potential channel 4-associated protein	-26469.5	-26464.9	0.00245088
OG0007033	gene18899	IQ and ubiquitin-like domain-containing protein isoform X1				noIPR;IPR001898;noIPR;noIPR;IPR037695;IPR000048;IPR000626;noIPR;IPR029071	HAD-like superfamily;Solute carrier family 13;Solute carrier family 13;Solute carrier family 13;IQ and ubiquitin-like domain-containing protein;IQ motif, EF-hand binding site;Ubiquitin domain;Ubiquitin domain;Ubiquitin-like domain superfamily	-10680.7	-10695.5	5.6e-08
OG0007038	gene10633	eukaryotic translation initiation factor 2-alpha kinase 1 isoform X3	eif2ak1;A0A3B4DMK0;A0A3B4BTL1;eif2ak1;eif2ak1;A0A3B4DMK0;eif2ak1;eif2ak1;eif2ak1;eif2ak1;eif2ak1;eif2ak1;eif2ak1;eif2ak1;eif2ak1;eif2ak1;eif2ak1;eif2ak1;A0A3B4BTL1;eif2ak1;eif2ak1;eif2ak1;eif2ak1;eif2ak1;A0A3B4DMK0;A0A3B4DMK0;eif2ak1;eif2ak1;eif2ak1;eif2ak1;eif2ak1;eif2ak1;eif2ak1;A0A3B4BTL1;A0A3B4BTL1;A0A3B4DMK0;eif2ak1;A0A3B4BTL1;eif2ak1;eif2ak1;A0A3B4DMK0;eif2ak1;eif2ak1;eif2ak1;eif2ak1;eif2ak…	GO:0003743-IEA;GO:0016310-IEA;GO:0004672-IEA;GO:0016301-IEA;GO:0005524-IEA;GO:0006468-IEA;GO:0006413-IEA	translation initiation factor activity-IEA;phosphorylation-IEA;protein kinase activity-IEA;kinase activity-IEA;ATP binding-IEA;protein phosphorylation-IEA;translational initiation-IEA	noIPR;IPR000719;noIPR;noIPR;noIPR;IPR000719;noIPR;IPR011009	Decaprenyl diphosphate synthase-like superfamily;Protein kinase domain;Protein kinase domain;Protein kinase domain;Protein kinase domain;Protein kinase domain;Protein kinase domain;Protein kinase-like domain superfamily	-3272.18	-3269.85	0.0307212
OG0007040	gene23503	angiopoietin-2-like isoform X1	angpt2b;angpt2b;LOC108256759;LOC108256759;angpt2b;angpt2b;angpt2b;angpt2b;angpt2b;LOC108256759;LOC108256759;angpt2b	GO:0001568-IGI;GO:0001568-IEA;GO:0001944-IEA;GO:0001944-IMP	blood vessel development-IGI;blood vessel development-IEA;vasculature development-IEA;vasculature development-IMP	IPR002181;IPR014716;IPR014715;noIPR;noIPR;noIPR;noIPR;IPR002181;IPR002181;IPR036056	Fibrinogen, alpha/beta/gamma chain, C-terminal globular domain;Fibrinogen, alpha/beta/gamma chain, C-terminal globular, subdomain 1;Fibrinogen, alpha/beta/gamma chain, C-terminal globular, subdomain 2;Fibrinogen, alpha/beta/gamma chain, C-terminal globular, subdomain 2;Fibrinogen, alpha/beta/gamma chain, C-terminal globular, subdomain 2;Fibrinogen, alpha/beta/gamma chain, C-terminal globular, sub…	-12857.4	-12859.7	0.0312593
OG0007043	gene6439	kremen protein 1	kremen1;kremen1;kremen1;kremen1;kremen1;kremen1;kremen1;kremen1	GO:0016020-IEA;GO:0016021-IEA	membrane-IEA;integral component of membrane-IEA	noIPR;IPR000001;IPR000859;IPR035914;IPR038178;IPR002889;noIPR;noIPR;noIPR;noIPR;IPR000859;IPR002889;IPR000001;IPR000859;IPR000001;IPR013806;IPR035914	Solute carrier family 35 member F3/F4;Kringle;CUB domain;Spermadhesin, CUB domain superfamily;Kringle superfamily;Carbohydrate-binding WSC;Carbohydrate-binding WSC;Carbohydrate-binding WSC;Carbohydrate-binding WSC;Carbohydrate-binding WSC;CUB domain;Carbohydrate-binding WSC;Kringle;CUB domain;Kringle;Kringle-like fold;Spermadhesin, CUB domain superfamily	-13684.5	-13680.7	0.00568395
OG0007051	gene9968	DNA polymerase delta subunit 3 isoform X2	pold3;pold3;pold3;pold3;pold3;pold3;pold3;pold3;pold3;pold3;pold3;pold3	GO:0006260-IEA;GO:0005634-IEA	DNA replication-IEA;nucleus-IEA	noIPR;IPR019038;noIPR;noIPR;noIPR;noIPR;noIPR;noIPR;IPR019038	Groucho/transducin-like enhancer;DNA polymerase subunit Cdc27;DNA polymerase subunit Cdc27;DNA polymerase subunit Cdc27;DNA polymerase subunit Cdc27;DNA polymerase subunit Cdc27;DNA polymerase subunit Cdc27;DNA polymerase subunit Cdc27;DNA polymerase subunit Cdc27	-7605.23	-7964.43	0
OG0007058	gene13038	short transient receptor potential channel 1	trpc1;A0A3B4DGJ1;trpc1;trpc1;trpc1;A0A3B4DGJ1;trpc1;trpc1;trpc1;A0A3B4DGJ1;A0A3B4DGJ1;trpc1;trpc1;trpc1;trpc1;A0A3B4DGJ1;trpc1;A0A3B4DGJ1;trpc1;A0A3B4DGJ1;trpc1;A0A3B4DGJ1;A0A3B4DGJ1;trpc1;trpc1;trpc1;A0A3B4DGJ1;trpc1;trpc1;trpc1;trpc1;A0A3B4DGJ1;A0A3B4DGJ1;trpc1;trpc1;trpc1;trpc1;trpc1;trpc1;A0A3B4DGJ1;trpc1;A0A3B4DGJ1	GO:0055085-IEA;GO:0016020-IEA;GO:0005262-IEA;GO:0016021-IEA;GO:0070588-IEA;GO:0006811-IEA;GO:0005216-IEA	transmembrane transport-IEA;membrane-IEA;calcium channel activity-IEA;integral component of membrane-IEA;calcium ion transmembrane transport-IEA;ion transport-IEA;ion channel activity-IEA	IPR005457;IPR002153;IPR005821;noIPR;IPR036770;IPR013555;IPR020683;IPR005457;IPR002153;IPR020683;IPR036770	Transient receptor potential channel, canonical 1;Transient receptor potential channel, canonical;Ion transport domain;Ion transport domain;Ankyrin repeat-containing domain superfamily;Transient receptor ion channel domain;Ankyrin repeat-containing domain;Transient receptor potential channel, canonical 1;Transient receptor potential channel, canonical;Ankyrin repeat-containing domain;Ankyrin repe…	-23468	-23465.9	0.0437679
OG0007109	gene5265	axin interactor, dorsalization-associated protein	aida;aida;aida;aida;aida;aida;aida;aida;aida;aida;aida;aida;aida;aida;aida;aida;aida;aida;aida;aida;aida;aida;aida;aida;aida;aida;aida;aida;aida;aida;aida;aida;aida;aida;aida;aida;aida;aida;aida;aida;aida;aida;aida;aida;aida;aida;aida;aida;aida;aida;aida;aida;aida;aida;aida;aida;aida;aida;aida;aida;aida;aida;aida;aida;aida	GO:0043508-IEA;GO:0043508-IDA;GO:0048264-IBA;GO:0048264-IEA;GO:0048264-IMP;GO:0048264-IDA;GO:0007275-IEA;GO:0043496-ISS;GO:0016020-IEA;GO:0016020-IBA;GO:0016020-IDA;GO:0009953-IEA;GO:0009953-IMP;GO:0009953-IDA;GO:0030178-IMP;GO:0035091-IBA;GO:0035091-IEA;GO:0035091-IDA;GO:2000016-IEA;GO:2000016-IMP;GO:2000016-IDA;GO:0046329-IEA;GO:0046329-IMP;GO:0046329-IDA	negative regulation of JUN kinase activity-IEA;negative regulation of JUN kinase activity-IDA;determination of ventral identity-IBA;determination of ventral identity-IEA;determination of ventral identity-IMP;determination of ventral identity-IDA;multicellular organism development-IEA;regulation of protein homodimerization activity-ISS;membrane-IEA;membrane-IBA;membrane-IDA;dorsal/ventral pattern …	IPR023421;IPR035892;IPR025939;IPR036818;noIPR;IPR036818	Axin interactor, dorsalization-associated protein, N-terminal;C2 domain superfamily;Axin interactor dorsalization-associated protein, C-terminal domain;Axin interactor, dorsalization-associated protein, N-terminal domain superfamily;Axin interactor, dorsalization-associated protein, N-terminal domain superfamily;Axin interactor, dorsalization-associated protein, N-terminal domain superfamily	-2516.43	-2519.27	0.0170262
OG0007150	gene1475	protein disulfide-isomerase A6-like	A0A3B4CT39;PDIA6;PDIA6;A0A3B4CT39;pdia6;A0A3B4CT39;PDIA6;pdia6;A0A3B4CT39;PDIA6;pdia6;A0A3B4CT39;PDIA6;PDIA6;A0A3B4CT39;PDIA6;PDIA6;pdia6;pdia6;pdia6	GO:0003756-IEA;GO:0045454-IEA;GO:0016853-IEA;GO:0005623-IEA	protein disulfide isomerase activity-IEA;cell redox homeostasis-IEA;isomerase activity-IEA;cell-IEA	noIPR;IPR013766;IPR005788;noIPR;noIPR;noIPR;noIPR;noIPR;IPR013766;IPR013766;noIPR;noIPR;noIPR;IPR036249;IPR036249;IPR036249	Immunoglobulin-like domain;Thioredoxin domain;Disulphide isomerase;Disulphide isomerase;Disulphide isomerase;Disulphide isomerase;Disulphide isomerase;Disulphide isomerase;Thioredoxin domain;Thioredoxin domain;Thioredoxin domain;Thioredoxin domain;Thioredoxin domain;Thioredoxin-like superfamily;Thioredoxin-like superfamily;Thioredoxin-like superfamily	-14917.2	-14851.6	0
OG0007152	gene17902	AP-1 complex subunit gamma-1 isoform X2	A0A3B4ZMT0;LOC106587331;SMAX5B_012570;SMAX5B_012570;SMAX5B_012570;LOC106587331;AP1G1;LOC106587331;LOC106587331;AP1G1;SMAX5B_012570;LOC106587331;LOC106587331;CCH79_00010407;SMAX5B_012570;CCH79_00010407;SMAX5B_012570;SMAX5B_012570;A0A3B4ZMT0;AP1G1;LOC106587331;A0A3B4ZMT0;A0A3B4ZMT0;CCH79_00010407;CCH79_00010407;AP1G1;CCH79_00010407;AP1G1;A0A3B4ZMT0;SMAX5B_012570;AP1G1;LOC106587331;A0A3B4ZMT0;A0A3B4…	GO:0007417-IEA;GO:0005737-IEA;GO:0016192-IEA;GO:0001944-IEA;GO:0016020-IEA;GO:0031410-IEA;GO:0030121-IEA;GO:0033339-IEA;GO:0030117-IEA;GO:0015031-IEA;GO:0005794-IEA;GO:0006886-IEA;GO:0003401-IEA	central nervous system development-IEA;cytoplasm-IEA;vesicle-mediated transport-IEA;vasculature development-IEA;membrane-IEA;cytoplasmic vesicle-IEA;AP-1 adaptor complex-IEA;pectoral fin development-IEA;membrane coat-IEA;protein transport-IEA;Golgi apparatus-IEA;intracellular protein transport-IEA;axis elongation-IEA	IPR017107;IPR008152;IPR002553;IPR011989;noIPR;noIPR;noIPR;noIPR;IPR008153;IPR016024;IPR013041	Adaptor protein complex AP-1, gamma subunit;Clathrin adaptor, alpha/beta/gamma-adaptin, appendage, Ig-like subdomain;Clathrin/coatomer adaptor, adaptin-like, N-terminal;Armadillo-like helical;Armadillo-like helical;Armadillo-like helical;Armadillo-like helical;Armadillo-like helical;Gamma-adaptin ear (GAE) domain;Armadillo-type fold;Clathrin adaptor, appendage, Ig-like subdomain superfamily	-25139.7	-25127.4	7.2e-07
OG0007160	gene2026	beta-1 adrenergic receptor-like	adrb1;adrb1;adrb1;adrb1;adrb1;adrb1;adrb1;adrb1;adrb1;adrb1;adrb1;adrb1;adrb1;adrb1;adrb1;adrb1;adrb1;adrb1;adrb1;adrb1;adrb1;adrb1;adrb1;adrb1;adrb1;adrb1;adrb1;adrb1;adrb1;adrb1;adrb1;adrb1;adrb1;adrb1;adrb1;adrb1;adrb1;adrb1;adrb1;adrb1;adrb1;adrb1;adrb1;adrb1;adrb1;adrb1;adrb1;adrb1;adrb1;adrb1;adrb1;adrb1;adrb1;adrb1;adrb1;adrb1;adrb1;adrb1;adrb1;adrb1;adrb1;adrb1;adrb1;adrb1;adrb1;adrb1;adr…	GO:0002027-IEA;GO:0002027-IMP;GO:0071880-IBA;GO:0007165-IEA;GO:0004935-IEA;GO:0004935-IBA;GO:0007188-IBA;GO:0016020-IEA;GO:0016021-IEA;GO:0007186-IEA;GO:0071875-IEA;GO:0004930-IEA;GO:0005887-IBA;GO:0005886-IEA	regulation of heart rate-IEA;regulation of heart rate-IMP;adenylate cyclase-activating adrenergic receptor signaling pathway-IBA;signal transduction-IEA;adrenergic receptor activity-IEA;adrenergic receptor activity-IBA;adenylate cyclase-modulating G protein-coupled receptor signaling pathway-IBA;membrane-IEA;integral component of membrane-IEA;G protein-coupled receptor signaling pathway-IEA;adren…	IPR002233;IPR000276;noIPR;IPR000276;noIPR;noIPR;noIPR;IPR017452;noIPR	Adrenoceptor family;G protein-coupled receptor, rhodopsin-like;G protein-coupled receptor, rhodopsin-like;G protein-coupled receptor, rhodopsin-like;G protein-coupled receptor, rhodopsin-like;G protein-coupled receptor, rhodopsin-like;G protein-coupled receptor, rhodopsin-like;GPCR, rhodopsin-like, 7TM;GPCR, rhodopsin-like, 7TM	-10765.9	-10761.7	0.00384832
OG0007163	gene4986	PAX3- and PAX7-binding protein 1	paxbp1;paxbp1;paxbp1;paxbp1;paxbp1;paxbp1;paxbp1;paxbp1	GO:0003677-IEA;GO:0003700-IEA;GO:0006355-IEA;GO:0005634-IEA	DNA binding-IEA;DNA-binding transcription factor activity-IEA;regulation of transcription, DNA-templated-IEA;nucleus-IEA	IPR022783;noIPR;noIPR;noIPR;noIPR;noIPR;noIPR;noIPR;IPR012890;noIPR	GC-rich sequence DNA-binding factor-like domain;GC-rich sequence DNA-binding factor-like domain;GC-rich sequence DNA-binding factor-like domain;GC-rich sequence DNA-binding factor-like domain;GC-rich sequence DNA-binding factor-like domain;GC-rich sequence DNA-binding factor-like domain;GC-rich sequence DNA-binding factor-like domain;GC-rich sequence DNA-binding factor-like domain;GC-rich sequenc…	-24852.3	-24843.9	4.3738e-05
OG0010250	gene9022	coiled-coil domain-containing protein 47	ccdc47;ccdc47;ccdc47;ccdc47;ccdc47;ccdc47;ccdc47;ccdc47;ccdc47;ccdc47;ccdc47;ccdc47	GO:0016020-IEA;GO:0016021-IEA;GO:0005509-IBA;GO:0005783-IBA	membrane-IEA;integral component of membrane-IEA;calcium ion binding-IBA;endoplasmic reticulum-IBA	IPR012879;noIPR;IPR012879	Protein of unknown function DUF1682;Protein of unknown function DUF1682;Protein of unknown function DUF1682	-11444.5	-11416	0
OG0010073	gene20745	protein FAM91A1	fam91a1;fam91a1;fam91a1;fam91a1;fam91a1;fam91a1;fam91a1;fam91a1;fam91a1;fam91a1;fam91a1;fam91a1;fam91a1;fam91a1;fam91a1	GO:0005802-ISS;GO:0031410-IEA;GO:0031410-ISS;GO:0005794-IEA;GO:0006886-ISS	trans-Golgi network-ISS;cytoplasmic vesicle-IEA;cytoplasmic vesicle-ISS;Golgi apparatus-IEA;intracellular protein transport-ISS	IPR028091;IPR028097;noIPR;noIPR;noIPR;IPR039199;noIPR	FAM91, N-terminal domain;FAM91, C-terminal domain;FAM91, C-terminal domain;FAM91, C-terminal domain;FAM91, C-terminal domain;FAM91;FAM91	-28821.3	-28854.4	0
OG0007325	gene17354	nuclear migration protein nudC	nudc;nudc;W5M8B9;nudc;W5M8B9;nudc;W5M8B9;nudc;W5M8B9;W5M8B9;W5M8B9;nudc;nudc;nudc;nudc;W5M8B9;nudc;nudc;nudc;nudc;nudc;W5M8B9;nudc;nudc;nudc;nudc;nudc;nudc;W5M8B9;W5M8B9;nudc;nudc;nudc;W5M8B9;W5M8B9;nudc	GO:0005737-IBA;GO:0060271-IGI;GO:0060271-IEA;GO:0061371-IGI;GO:0061371-IEA;GO:0051082-IBA;GO:0032502-IBA;GO:0006457-IBA	cytoplasm-IBA;cilium assembly-IGI;cilium assembly-IEA;determination of heart left/right asymmetry-IGI;determination of heart left/right asymmetry-IEA;unfolded protein binding-IBA;developmental process-IBA;protein folding-IBA	IPR007052;IPR008978;IPR032572;IPR025934;noIPR;noIPR;noIPR;noIPR;IPR037898;IPR007052;noIPR;IPR008978	CS domain;HSP20-like chaperone;Nuclear migration protein nudC;NudC N-terminal domain;NudC N-terminal domain;NudC N-terminal domain;NudC N-terminal domain;NudC N-terminal domain;NudC family;CS domain;CS domain;HSP20-like chaperone	-10545.7	-10528.3	4e-09
OG0007339	gene18865	electron transfer flavoprotein subunit alpha, mitochondrial	ETFA;W5NBV6;etfa;ETFA;etfa;ETFA;etfa;ETFA;ETFA;etfa;ETFA;ETFA;A0A3B4C9V6;etfa;etfa;W5NBV6;ETFA;ETFA;W5NBV6;etfa;etfa;W5NBV6;W5NBV6;etfa;A0A3B4C9V6;W5NBV6;ETFA;ETFA;etfa;A0A3B4C9V6;ETFA;A0A3B4C9V6;A0A3B4C9V6;ETFA;ETFA;ETFA;ETFA;etfa;ETFA;etfa;ETFA;A0A3B4C9V6	GO:0050660-IEA;GO:0009055-IEA;GO:0070584-IMP;GO:0009887-IMP;GO:0022900-IEA;GO:0031998-IMP	flavin adenine dinucleotide binding-IEA;electron transfer activity-IEA;mitochondrion morphogenesis-IMP;animal organ morphogenesis-IMP;electron transport chain-IEA;regulation of fatty acid beta-oxidation-IMP	IPR014729;noIPR;IPR014731;IPR014730;IPR001308;noIPR;noIPR;IPR033947;noIPR;IPR029035	Rossmann-like alpha/beta/alpha sandwich fold;Rossmann-like alpha/beta/alpha sandwich fold;Electron transfer flavoprotein, alpha subunit, C-terminal;Electron transfer flavoprotein, alpha/beta-subunit, N-terminal;Electron transfer flavoprotein alpha subunit/FixB;Electron transfer flavoprotein alpha subunit/FixB;Electron transfer flavoprotein alpha subunit/FixB;Electron transfer flavoprotein, alpha …	-8459.84	-8391.18	0
OG0008705	gene9933	cytokine receptor-like factor 3	crlf3;crlf3;crlf3;crlf3;crlf3;crlf3;crlf3;crlf3;crlf3	GO:0003677-IBA;GO:0005737-IEA;GO:0005634-IBA	DNA binding-IBA;cytoplasm-IEA;nucleus-IBA	IPR013783;noIPR;noIPR;IPR003961;IPR003961;IPR036116	Immunoglobulin-like fold;Immunoglobulin-like fold;Immunoglobulin-like fold;Fibronectin type III;Fibronectin type III;Fibronectin type III superfamily	-11830.2	-12033.7	0
OG0007428	gene12100	apoptotic protease-activating factor 1	apaf1;Apaf1;apaf1;apaf1;apaf1;apaf1;A0A059PJ85;Apaf1;apaf1;apaf1;A0A059PJ85;apaf1;A0A3B4E615;apaf1;apaf1;A0A059PJ85;A0A059PJ85;apaf1;A0A059PJ85;A0A059PJ85;A0A059PJ85;LOC106609566;A0A059PJ85;apaf1;apaf1;apaf1;apaf1;A0A059PJ85;apaf1;apaf1;A0A059PJ85;A0A3B4E615;A0A059PJ85;A0A3B4E615;Apaf1;A0A059PJ85;A0A059PJ85;A0A3B4E615;apaf1;apaf1;A0A059PJ85;apaf1;apaf1;Apaf1;apaf1;Apaf1;apaf1;A0A059PJ85;apaf1;apa…	GO:0000166-IEA;GO:0005737-IEA;GO:0043293-IEA;GO:0006915-IEA;GO:0005829-IBA;GO:0006508-IEA;GO:0016539-IEA;GO:0008233-IEA;GO:0097190-IEA;GO:0043531-IEA;GO:0042981-IEA;GO:0005524-IEA;GO:0008635-IBA;GO:0008656-IBA	nucleotide binding-IEA;cytoplasm-IEA;apoptosome-IEA;apoptotic process-IEA;cytosol-IBA;proteolysis-IEA;intein-mediated protein splicing-IEA;peptidase activity-IEA;apoptotic signaling pathway-IEA;ADP binding-IEA;regulation of apoptotic process-IEA;ATP binding-IEA;activation of cysteine-type endopeptidase activity involved in apoptotic process by cytochrome c-IBA;cysteine-type endopeptidase activato…	noIPR;IPR020472;noIPR;IPR041452;noIPR;IPR017251;IPR001315;noIPR;IPR015943;IPR015943;IPR001680;noIPR;IPR036388;IPR002182;noIPR;IPR001680;IPR001680;IPR001680;IPR001680;IPR001315;IPR001680;IPR001680;IPR001680;IPR017986;noIPR;noIPR;IPR036322;IPR027417;IPR036322;IPR011029	Fibrinogen-like, C-terminal;G-protein beta WD-40 repeat;G-protein beta WD-40 repeat;APAF-1 helical domain;APAF-1 helical domain;Apoptotic protease-activating factor 1;CARD domain;CARD domain;WD40/YVTN repeat-like-containing domain superfamily;WD40/YVTN repeat-like-containing domain superfamily;WD40 repeat;WD40 repeat;Winged helix-like DNA-binding domain superfamily;NB-ARC;NB-ARC;WD40 repeat;WD40 …	-15323.7	-14716.1	0
OG0007487	gene17727	polypeptide N-acetylgalactosaminyltransferase 4-like	W5K7P9;LOC108257092;W5K7P9;W5MJU8;DPX16_17570;LOC108257092;W5MJU8;A0A3B4BNI5;W5K7P9;LOC100695295;A0A3B4BNI5;W5MJU8;LOC108257092;W5K7P9;A0A3B4BNI5;LOC108257092;W5K7P9;LOC100695295;W5MJU8;LOC100695295;W5MJU8;W5MJU8;LOC108257092;W5K7P9;A0A3B4BNI5;LOC100695295;LOC100695295;A0A3B4BNI5;LOC100695295;LOC100695295;W5MJU8;A0A3B4BNI5;W5MJU8;LOC108257092;LOC100695295;LOC108257092;LOC100695295;LOC108257092;W5…	GO:0016757-IEA;GO:0016020-IEA;GO:0016021-IEA;GO:0005794-IEA;GO:0016740-IEA;GO:0006486-IEA;GO:0000139-IEA;GO:0030246-IEA	transferase activity, transferring glycosyl groups-IEA;membrane-IEA;integral component of membrane-IEA;Golgi apparatus-IEA;transferase activity-IEA;protein glycosylation-IEA;Golgi membrane-IEA;carbohydrate binding-IEA	IPR001173;noIPR;IPR029044;IPR000772;noIPR;noIPR;IPR000772;noIPR;IPR000772;IPR029044;IPR035992	Glycosyltransferase 2-like;Glycosyltransferase 2-like;Nucleotide-diphospho-sugar transferases;Ricin B, lectin domain;Ricin B, lectin domain;Ricin B, lectin domain;Ricin B, lectin domain;Ricin B, lectin domain;Ricin B, lectin domain;Nucleotide-diphospho-sugar transferases;Ricin B-like lectins	-18887.5	-18884.1	0.0085549
OG0007659	gene18925	apoptosis inhibitor 5	api5;api5;api5;api5	GO:0043066-IBA;GO:0005634-IBA	negative regulation of apoptotic process-IBA;nucleus-IBA	IPR008383;noIPR;noIPR;IPR008383;IPR016024	Apoptosis inhibitory 5;Apoptosis inhibitory 5;Apoptosis inhibitory 5;Apoptosis inhibitory 5;Armadillo-type fold	-16479.5	-16454.2	0
OG0007557	gene23198	cleavage and polyadenylation specificity factor subunit 1	A0A3B4F7M6;cpsf1;cpsf1;cpsf1;cpsf1;Z043_104151;A0A3B4F7M6;cpsf1;cpsf1;A0A3B4ZF13;cpsf1;cpsf1;A0A3B4ZF13;Z043_104151;cpsf1;cpsf1;A0A3B4F7M6;cpsf1;cpsf1;cpsf1;A0A3B4F7M6;cpsf1;cpsf1;Z043_104151;cpsf1;cpsf1;cpsf1;cpsf1;A0A3B4ZF13;A0A3B4ZF13;cpsf1;cpsf1;cpsf1;Z043_104151	GO:0005847-IBA;GO:0006378-IBA;GO:0006378-IMP;GO:0005634-IBA;GO:0005634-IEA;GO:0060216-IMP;GO:0003676-IEA	mRNA cleavage and polyadenylation specificity factor complex-IBA;mRNA polyadenylation-IBA;mRNA polyadenylation-IMP;nucleus-IBA;nucleus-IEA;definitive hemopoiesis-IMP;nucleic acid binding-IEA	noIPR;IPR015943;IPR004871;IPR015943;noIPR;noIPR;noIPR;noIPR;noIPR;noIPR	RNA-binding domain superfamily;WD40/YVTN repeat-like-containing domain superfamily;Cleavage/polyadenylation specificity factor, A subunit, C-terminal;WD40/YVTN repeat-like-containing domain superfamily;WD40/YVTN repeat-like-containing domain superfamily;WD40/YVTN repeat-like-containing domain superfamily;WD40/YVTN repeat-like-containing domain superfamily;WD40/YVTN repeat-like-containing domain s…	-35705.7	-35690.7	4.1e-08
OG0007560	gene18908	formin-binding protein 4 isoform X1				noIPR;IPR001202;noIPR;noIPR;noIPR;noIPR;noIPR;noIPR;noIPR;noIPR;noIPR;noIPR;noIPR;noIPR;noIPR;noIPR;IPR001202;IPR001202;IPR001202;IPR001202;IPR036020;IPR036020	Tetratricopeptide-like helical domain superfamily;WW domain;WW domain;WW domain;WW domain;WW domain;WW domain;WW domain;WW domain;WW domain;WW domain;WW domain;WW domain;WW domain;WW domain;WW domain;WW domain;WW domain;WW domain;WW domain;WW domain superfamily;WW domain superfamily	-223.814	-237.497	1.68e-07
OG0007654	gene10350	leucine-rich repeat-containing protein 7 isoform X3				IPR032675;IPR032675;IPR001611;noIPR;noIPR;noIPR;noIPR;noIPR;noIPR;noIPR;noIPR;noIPR;noIPR;noIPR;noIPR;IPR001611;IPR001611;IPR001611;IPR001611;IPR001611;IPR001611;IPR001611;IPR001611;IPR001611;IPR001611;IPR001611;IPR001611;IPR001611;IPR001611;IPR001611;noIPR;noIPR	Leucine-rich repeat domain superfamily;Leucine-rich repeat domain superfamily;Leucine-rich repeat;Leucine-rich repeat;Leucine-rich repeat;Leucine-rich repeat;Leucine-rich repeat;Leucine-rich repeat;Leucine-rich repeat;Leucine-rich repeat;Leucine-rich repeat;Leucine-rich repeat;Leucine-rich repeat;Leucine-rich repeat;Leucine-rich repeat;Leucine-rich repeat;Leucine-rich repeat;Leucine-rich repeat;L…	-18746	-19317.6	0
OG0007664	gene16494	CD2 antigen cytoplasmic tail-binding protein 2	cd2bp2;CD2B2;A0A3B4CAQ5;cd2bp2;cd2bp2;cd2bp2;CD2B2;cd2bp2;A0A3B4CAQ5;cd2bp2;cd2bp2;cd2bp2	GO:0005682-IEA;GO:0005682-IBA	U5 snRNP-IEA;U5 snRNP-IBA	IPR035445;IPR003169;IPR028149;noIPR;noIPR;noIPR;noIPR;noIPR;noIPR;noIPR;noIPR;noIPR;noIPR;noIPR;noIPR;noIPR;noIPR;noIPR;noIPR;noIPR;noIPR;noIPR;noIPR;noIPR;noIPR;noIPR;noIPR;noIPR;noIPR;IPR039905;IPR003169;IPR003169;IPR035445	GYF-like domain superfamily;GYF domain;Tantalus-like;Tantalus-like;Tantalus-like;Tantalus-like;Tantalus-like;Tantalus-like;Tantalus-like;Tantalus-like;Tantalus-like;Tantalus-like;Tantalus-like;Tantalus-like;Tantalus-like;Tantalus-like;Tantalus-like;Tantalus-like;Tantalus-like;Tantalus-like;Tantalus-like;Tantalus-like;Tantalus-like;Tantalus-like;Tantalus-like;Tantalus-like;Tantalus-like;Tantalus-l…	-2880.33	-2886.15	0.000645061
OG0009601	gene11262	large subunit GTPase 1 homolog	lsg1;lsg1;lsg1;lsg1;lsg1;lsg1;lsg1;lsg1;lsg1;lsg1;lsg1;lsg1;lsg1	GO:0005525-IEA;GO:0005525-ISS;GO:0000166-IEA;GO:0051168-ISS;GO:0005737-IEA;GO:0005829-IBA;GO:0015031-IEA;GO:0015030-ISS;GO:0005783-ISS;GO:0005634-IEA;GO:0016787-IEA	GTP binding-IEA;GTP binding-ISS;nucleotide binding-IEA;nuclear export-ISS;cytoplasm-IEA;cytosol-IBA;protein transport-IEA;Cajal body-ISS;endoplasmic reticulum-ISS;nucleus-IEA;hydrolase activity-IEA	IPR006073;noIPR;noIPR;noIPR;noIPR;noIPR;noIPR;IPR030378;noIPR;IPR027417	GTP binding domain;GTP binding domain;GTP binding domain;GTP binding domain;GTP binding domain;GTP binding domain;GTP binding domain;Circularly permuted (CP)-type guanine nucleotide-binding (G) domain;Circularly permuted (CP)-type guanine nucleotide-binding (G) domain;P-loop containing nucleoside triphosphate hydrolase	-12151.1	-12084.5	0
OG0007723	gene19543	serine/threonine-protein kinase STK11	SMAX5B_006557;stk11;A0A3B4EGQ5;SMAX5B_006557;SMAX5B_006557;stk11;SMAX5B_006557;A0A3B4EGQ5;A0A3B4EGQ5;A0A3B4EGQ5;SMAX5B_006557;stk11;stk11;stk11;SMAX5B_006557;SMAX5B_006557;SMAX5B_006557;SMAX5B_006557;SMAX5B_006557;stk11;stk11;SMAX5B_006557;A0A3B4EGQ5;stk11;SMAX5B_006557;SMAX5B_006557;stk11;A0A3B4EGQ5;stk11;A0A3B4EGQ5;stk11;stk11;stk11;A0A3B4EGQ5;SMAX5B_006557;stk11;A0A3B4EGQ5;SMAX5B_006557;A0A3B4…	GO:0000166-IEA;GO:0001558-IEA;GO:0010506-IEA;GO:0048565-IEA;GO:0042593-IEA;GO:0032147-IEA;GO:0097009-IEA;GO:0016310-IEA;GO:0016301-IEA;GO:0060575-IEA;GO:0030010-IEA;GO:0030295-IEA;GO:0004672-IEA;GO:0004674-IEA;GO:0005524-IEA;GO:0006468-IEA	nucleotide binding-IEA;regulation of cell growth-IEA;regulation of autophagy-IEA;digestive tract development-IEA;glucose homeostasis-IEA;activation of protein kinase activity-IEA;energy homeostasis-IEA;phosphorylation-IEA;kinase activity-IEA;intestinal epithelial cell differentiation-IEA;establishment of cell polarity-IEA;protein kinase activator activity-IEA;protein kinase activity-IEA;protein s…	noIPR;IPR000719;noIPR;IPR000719;IPR011009	Lambda repressor-like, DNA-binding domain superfamily;Protein kinase domain;Protein kinase domain;Protein kinase domain;Protein kinase-like domain superfamily	-7294.39	-7581.32	0
OG0007734	gene5534	gamma-tubulin complex component 5	tubgcp5;tubgcp5;tubgcp5;tubgcp5;tubgcp5;A0A3B4DRC4;tubgcp5;tubgcp5;A0A3B4DRC4;tubgcp5;tubgcp5;tubgcp5;tubgcp5;tubgcp5;tubgcp5;tubgcp5;A0A3B4DRC4;tubgcp5;A0A3B4DRC4;tubgcp5;A0A3B4DRC4;A0A3B4DRC4;tubgcp5;A0A3B4DRC4;tubgcp5;tubgcp5;A0A3B4DRC4;tubgcp5;tubgcp5;A0A3B4DRC4;tubgcp5;tubgcp5;tubgcp5;A0A3B4DRC4;tubgcp5;tubgcp5;A0A3B4DRC4;tubgcp5;tubgcp5;tubgcp5;tubgcp5;tubgcp5;tubgcp5;tubgcp5;tubgcp5;A0A3B4…	GO:0005856-IEA;GO:0051225-IBA;GO:0005737-IEA;GO:0005813-IBA;GO:0005815-IEA;GO:0051321-IBA;GO:0051011-IBA;GO:0031122-IBA;GO:0051415-IBA;GO:0007020-IEA;GO:0008274-IBA;GO:0000923-IBA;GO:0000922-IEA;GO:0043015-IEA;GO:0043015-IBA;GO:0005874-IEA;GO:0000226-IEA;GO:0000930-IBA;GO:0000278-IBA	cytoskeleton-IEA;spindle assembly-IBA;cytoplasm-IEA;centrosome-IBA;microtubule organizing center-IEA;meiotic cell cycle-IBA;microtubule minus-end binding-IBA;cytoplasmic microtubule organization-IBA;microtubule nucleation by interphase microtubule organizing center-IBA;microtubule nucleation-IEA;gamma-tubulin ring complex-IBA;equatorial microtubule organizing center-IBA;spindle pole-IEA;gamma-tub…	IPR040457;noIPR;IPR041470;noIPR;noIPR;noIPR;IPR007259;noIPR	Gamma tubulin complex component, C-terminal;Gamma tubulin complex component, C-terminal;Gamma tubulin complex component protein, N-terminal;Gamma tubulin complex component protein, N-terminal;Gamma tubulin complex component protein, N-terminal;Gamma tubulin complex component protein, N-terminal;Gamma-tubulin complex component protein;Gamma-tubulin complex component protein	-34926.2	-34412.5	0
OG0007767	gene3835	myogenic factor 6	mrf4;mrf4;mrf4;LOC100136544;myf6;MYF6;GSONMT00059970001;mrf4;MYF6;myf6;mrf4;myf6;mrf4;mrf4;MYF6;MYF6;LOC100136544;LOC100136544;MYF6;GSONMT00045978001;mrf4;mrf4;myf6;GSONMT00045978001;MYF6;myf6;GSONMT00045978001;myf6;GSONMT00045978001;LOC100136544;MYF6;mrf4;myf6;mrf4;mrf4;myf6;MYF6;GSONMT00059970001;myf6;MYF6;myf6;GSONMT00059970001;MYF6;mrf4;MYF6;LOC100136544;mrf4;GSONMT00045978001;GSONMT000459780…	GO:0003677-IEA;GO:0007517-IEA;GO:0046983-IEA;GO:0006355-IEA;GO:0005634-IEA	DNA binding-IEA;muscle organ development-IEA;protein dimerization activity-IEA;regulation of transcription, DNA-templated-IEA;nucleus-IEA	IPR036638;IPR002546;IPR011598;noIPR;noIPR;IPR039704;noIPR;IPR011598;IPR011598;IPR036638	Helix-loop-helix DNA-binding domain superfamily;Myogenic basic muscle-specific protein;Myc-type, basic helix-loop-helix (bHLH) domain;Myc-type, basic helix-loop-helix (bHLH) domain;Myc-type, basic helix-loop-helix (bHLH) domain;Myogenic factor;Myogenic factor;Myc-type, basic helix-loop-helix (bHLH) domain;Myc-type, basic helix-loop-helix (bHLH) domain;Helix-loop-helix DNA-binding domain superfami…	-1361.17	-1319.92	0
OG0007787	gene3220	RUN domain-containing protein 3B isoform X2				IPR004012;noIPR;noIPR;noIPR;noIPR;IPR004012;IPR037213	RUN domain;RUN domain;RUN domain;RUN domain;RUN domain;RUN domain;RUN domain superfamily	-11375.1	-11371	0.00421632
OG0007799	gene7216	inhibitor of Bruton tyrosine kinase	ibtk;DPX16_5878;ibtk;ibtk;DPX16_5878;ibtk	GO:0016310-IEA;GO:0016301-IEA	phosphorylation-IEA;kinase activity-IEA	IPR000408;noIPR;IPR020683;IPR000210;IPR036770;IPR000408;IPR009091;noIPR;noIPR;noIPR;noIPR;noIPR;noIPR;IPR000210;IPR002110;IPR020683;IPR000408;IPR000408;IPR000210;IPR002110;IPR000408;noIPR;IPR020683;IPR036770;IPR009091;IPR011333;IPR011333	Regulator of chromosome condensation, RCC1;Regulator of chromosome condensation, RCC1;Ankyrin repeat-containing domain;BTB/POZ domain;Ankyrin repeat-containing domain superfamily;Regulator of chromosome condensation, RCC1;Regulator of chromosome condensation 1/beta-lactamase-inhibitor protein II;Regulator of chromosome condensation 1/beta-lactamase-inhibitor protein II;Regulator of chromosome con…	-48037	-47692.6	0
OG0007834	gene14622	kinesin-like protein KIF20A	kif20a;LOC106603038;kif20a;kif20a;LOC106603038;kif20a;LOC106603038;kif20a;kif20a;kif20a;LOC106603038;kif20a;LOC106603038;LOC106603038;kif20a;kif20a;LOC106603038;kif20a;kif20a;kif20a;kif20a;LOC106603038;kif20a;kif20a;kif20a;LOC106603038;LOC106603038;kif20a;kif20a;LOC106603038;LOC106603038;LOC106603038;LOC106603038;kif20a;kif20a;LOC106603038;kif20a;kif20a;kif20a;LOC106603038;kif20a;kif20a;LOC106603…	GO:0007507-IEA;GO:0007507-IMP;GO:0000166-IEA;GO:0003777-IBA;GO:0003777-IEA;GO:0000281-IEA;GO:0016887-IBA;GO:0008017-IBA;GO:0008017-IEA;GO:0005794-IEA;GO:0005871-IBA;GO:0005874-IEA;GO:0005874-IBA;GO:0003774-IEA;GO:0005634-IBA;GO:0005524-IEA;GO:0007018-IEA;GO:0007018-IBA	heart development-IEA;heart development-IMP;nucleotide binding-IEA;microtubule motor activity-IBA;microtubule motor activity-IEA;mitotic cytokinesis-IEA;ATPase activity-IBA;microtubule binding-IBA;microtubule binding-IEA;Golgi apparatus-IEA;kinesin complex-IBA;microtubule-IEA;microtubule-IBA;motor activity-IEA;nucleus-IBA;ATP binding-IEA;microtubule-based movement-IEA;microtubule-based movement-I…	IPR001752;IPR036961;IPR036961;IPR001752;noIPR;noIPR;IPR027640;IPR027326;IPR001752;IPR027417	Kinesin motor domain;Kinesin motor domain superfamily;Kinesin motor domain superfamily;Kinesin motor domain;Kinesin motor domain;Kinesin motor domain;Kinesin-like protein;Kinesin-like protein KIF20A;Kinesin motor domain;P-loop containing nucleoside triphosphate hydrolase	-21853.8	-21851.5	0.0323192
OG0007845	gene9609	protein-associating with the carboxyl-terminal domain of ezrin-like	A0A3B4CDJ6;Scyl3;A0A3B4CDJ6;A0A3B4CDJ6;Scyl3;Scyl3;Scyl3;Scyl3;A0A3B4CDJ6;A0A3B4CDJ6;Scyl3;A0A3B4CDJ6	GO:0004672-IEA;GO:0005524-IEA;GO:0006468-IEA	protein kinase activity-IEA;ATP binding-IEA;protein phosphorylation-IEA	noIPR;noIPR;IPR011989;noIPR;noIPR;noIPR;noIPR;noIPR;IPR000719;IPR021133;IPR016024;IPR011009	Sec1-like superfamily;Sec1-like superfamily;Armadillo-like helical;Armadillo-like helical;Armadillo-like helical;Armadillo-like helical;Armadillo-like helical;Armadillo-like helical;Protein kinase domain;HEAT, type 2;Armadillo-type fold;Protein kinase-like domain superfamily	-14987	-14964	0
OG0009952	gene4226	DTW domain-containing protein 2	DTWD2;A0A087XM71;M4AW94;A0A087XM71;DTWD2;M4AW94	GO:0061053-IEA	somite development-IEA	IPR005636;IPR039262;noIPR	DTW;DTW domain-containing protein 2;DTW domain-containing protein 2	-7319.85	-7241.32	0
OG0007864	gene7257	tRNA (guanine(10)-N2)-methyltransferase homolog isoform X1	A0A3B4DTJ2;trmt11;trmt11;trmt11;trmt11;trmt11;A0A3B4DTJ2;trmt11;trmt11;H920_06007;H920_06007;H920_06007;trmt11;H920_06007;H920_06007;trmt11;A0A3B4DTJ2;trmt11;H920_06007;trmt11;H920_06007;trmt11;A0A3B4DTJ2;trmt11;trmt11;trmt11;trmt11;H920_06007;A0A3B4DTJ2;A0A3B4DTJ2	GO:0003824-IEA;GO:0008168-IEA;GO:0016740-IEA;GO:0032259-IEA;GO:0003676-IEA	catalytic activity-IEA;methyltransferase activity-IEA;transferase activity-IEA;methylation-IEA;nucleic acid binding-IEA	IPR001310;IPR000241;IPR036265;noIPR;noIPR;noIPR;noIPR;noIPR;noIPR;noIPR;IPR011146;IPR016691;noIPR;IPR029063;IPR036265	Histidine triad (HIT) protein;Putative RNA methylase domain;HIT-like superfamily;HIT-like superfamily;HIT-like superfamily;HIT-like superfamily;HIT-like superfamily;HIT-like superfamily;HIT-like superfamily;HIT-like superfamily;HIT-like domain;tRNA guanosine-2'-O-methyltransferase, TRM11;tRNA guanosine-2'-O-methyltransferase, TRM11;S-adenosyl-L-methionine-dependent methyltransferase;HIT-like supe…	-11531.2	-11529.2	0.0433886
OG0009085	gene11822	protein SMG9	smg9;A0A3B4D3M6;smg9;GSONMT00030555001;A0A3B4D3M6;smg9;smg9;smg9;smg9;smg9;smg9;smg9;smg9;GSONMT00030555001;smg9;smg9;smg9;smg9;smg9;smg9	GO:0000184-IEA;GO:0000184-IBA;GO:0000184-ISS	nuclear-transcribed mRNA catabolic process, nonsense-mediated decay-IEA;nuclear-transcribed mRNA catabolic process, nonsense-mediated decay-IBA;nuclear-transcribed mRNA catabolic process, nonsense-mediated decay-ISS	IPR000308;IPR019354;IPR023410;noIPR;IPR036815;noIPR;noIPR;IPR039177;IPR036815	14-3-3 protein;Smg8/Smg9;14-3-3 domain;14-3-3 domain;14-3-3 domain superfamily;14-3-3 domain superfamily;14-3-3 domain superfamily;Protein SMG9;14-3-3 domain superfamily	-9129.92	-9134.98	0.00147964
OG0007983	gene4739	COP9 signalosome complex subunit 4 isoform X2	Cops4;Cops4;LOC106562268;cops4;A0A3B4BZ28;A0A3B4BZ28;Cops4;cops4;cops4;CSN4;cops4;Cops4;Cops4;Cops4;Cops4;Cops4;Cops4;cops4;cops4;Cops4;GSONMT00044118001;Cops4;cops4;Cops4;cops4;Cops4;A0A3B1JZK1;cops4;cops4;cops4;Cops4;cops4;cops4;cops4;Cops4;Cops4;cops4;Cops4;A0A3B3V5M6;Cops4;cops4;cops4;cops4;cops4;cops4;Cops4;Cops4;Cops4;CSN4;cops4;cops4;Cops4;GSONMT00022690001;A0A3B3V5M6;Cops4;GSONMT000226900…	GO:0005515-IPI;GO:0005737-IEA;GO:0005829-IBA;GO:0006508-IEA;GO:0031410-IEA;GO:0019784-IBA;GO:0008180-IBA;GO:0008180-IEA;GO:0008180-ISO;GO:0008180-IDA;GO:0016607-ISO;GO:0030054-IEA;GO:0030054-ISO;GO:0008021-IEA;GO:0008021-ISO;GO:0045202-IEA;GO:0000338-ISS;GO:0000338-ISO;GO:0005634-IEA	protein binding-IPI;cytoplasm-IEA;cytosol-IBA;proteolysis-IEA;cytoplasmic vesicle-IEA;NEDD8-specific protease activity-IBA;COP9 signalosome-IBA;COP9 signalosome-IEA;COP9 signalosome-ISO;COP9 signalosome-IDA;nuclear speck-ISO;cell junction-IEA;cell junction-ISO;synaptic vesicle-IEA;synaptic vesicle-ISO;synapse-IEA;protein deneddylation-ISS;protein deneddylation-ISO;nucleus-IEA	IPR036388;IPR000717;IPR037754;IPR040134;IPR000717;IPR036390	Winged helix-like DNA-binding domain superfamily;Proteasome component (PCI) domain;COP9 signalosome complex subunit 4;26S Proteasome non-ATPase regulatory subunit 12/COP9 signalosome complex subunit 4;Proteasome component (PCI) domain;Winged helix DNA-binding domain superfamily	-5370.17	-5378.11	6.7527e-05
OG0009230	gene4826	lupus La protein	A0A3B4C3A5;ssb;A0A3P9AI61;ssb;A0A3B4C3A5;ssb;ssb;A0A3B4C3A5;ssb;ssb;ssb;A0A3B4C3A5;A0A3B4C3A5;A0A3B4C3A5;ssb;ssb;A0A3B4C3A5;A0A3B4C3A5;ssb;A0A3B4C3A5;A0A3B4C3A5	GO:0003723-IEA;GO:0006396-IEA;GO:1990904-IEA;GO:0005634-IEA;GO:0003676-IEA	RNA binding-IEA;RNA processing-IEA;ribonucleoprotein complex-IEA;nucleus-IEA;nucleic acid binding-IEA	IPR002344;IPR036388;IPR014886;IPR006630;IPR012677;IPR000504;IPR012677;noIPR;noIPR;noIPR;noIPR;IPR000504;IPR006630;noIPR;noIPR;noIPR;IPR036390;IPR035979;IPR035979	Lupus La protein;Winged helix-like DNA-binding domain superfamily;La protein, RNA-binding domain;La-type HTH domain;Nucleotide-binding alpha-beta plait domain superfamily;RNA recognition motif domain;Nucleotide-binding alpha-beta plait domain superfamily;Nucleotide-binding alpha-beta plait domain superfamily;Nucleotide-binding alpha-beta plait domain superfamily;Nucleotide-binding alpha-beta plai…	-11623.6	-11420.4	0
OG0008017	gene14548	probable tRNA N6-adenosine threonylcarbamoyltransferase	OSGEP;OSGEP;OSGEP;OSGEP;OSGEP;osgep;OSGEP;OSGEP;osgep;osgep;osgep;osgep;OSGEP;OSGEP;OSGEP;OSGEP;OSGEP;OSGEP;OSGEP;OSGEP;osgep;OSGEP;osgep;OSGEP;OSGEP;osgep;osgep;OSGEP;osgep;OSGEP;OSGEP;OSGEP;OSGEP;osgep;OSGEP;OSGEP;osgep;osgep;osgep;OSGEP;OSGEP;OSGEP;OSGEP;OSGEP;osgep;osgep;osgep;osgep;OSGEP;OSGEP;osgep;osgep;OSGEP;osgep;OSGEP;OSGEP;osgep;osgep;OSGEP;osgep;osgep;OSGEP;A0A3P9C9B6;osgep;osgep;A0A3…	GO:0016746-IEA;GO:0005737-IEA;GO:0016747-IEA;GO:0046872-IEA;GO:0008033-IEA;GO:0000408-IEA;GO:0002949-IEA;GO:0016740-IEA;GO:0061711-IEA;GO:0016787-IEA;GO:0005634-IEA	transferase activity, transferring acyl groups-IEA;cytoplasm-IEA;transferase activity, transferring acyl groups other than amino-acyl groups-IEA;metal ion binding-IEA;tRNA processing-IEA;EKC/KEOPS complex-IEA;tRNA threonylcarbamoyladenosine modification-IEA;transferase activity-IEA;N(6)-L-threonylcarbamoyladenine synthase activity-IEA;hydrolase activity-IEA;nucleus-IEA	IPR017861;noIPR;IPR000905;noIPR;IPR017861;IPR034680;IPR000905;IPR034680;noIPR	Kae1/TsaD family;Kae1/TsaD family;Gcp-like domain;Gcp-like domain;Kae1/TsaD family;tRNA N6-adenosine threonylcarbamoyltransferase Kae1/OSGEP;Gcp-like domain;tRNA N6-adenosine threonylcarbamoyltransferase Kae1/OSGEP;tRNA N6-adenosine threonylcarbamoyltransferase Kae1/OSGEP	-4546.3	-4543.52	0.0182716
OG0008030	gene5819	pre-mRNA-processing factor 39 isoform X1	prpf39;prpf39;A0A3B4CSP0;A0A3B4CSP0	GO:0006396-IEA	RNA processing-IEA	IPR011990;IPR011990;noIPR;noIPR;noIPR;noIPR;noIPR;noIPR;noIPR;IPR011990;IPR011990	Tetratricopeptide-like helical domain superfamily;Tetratricopeptide-like helical domain superfamily;Tetratricopeptide-like helical domain superfamily;Tetratricopeptide-like helical domain superfamily;Tetratricopeptide-like helical domain superfamily;Tetratricopeptide-like helical domain superfamily;Tetratricopeptide-like helical domain superfamily;Tetratricopeptide-like helical domain superfamily…	-24528.3	-24515.5	4.06e-07
OG0010818	gene10539	tetratricopeptide repeat protein 22	ttc22;ttc22;ttc22;ttc22	GO:0008150-ND;GO:0005575-ND	biological_process-ND;cellular_component-ND	IPR011990;noIPR;IPR013026;IPR013026;IPR011990;IPR011990	Tetratricopeptide-like helical domain superfamily;Tetratricopeptide-like helical domain superfamily;Tetratricopeptide repeat-containing domain;Tetratricopeptide repeat-containing domain;Tetratricopeptide-like helical domain superfamily;Tetratricopeptide-like helical domain superfamily	-8431.77	-8351.61	0
OG0008080	gene13609	dolichyl-diphosphooligosaccharide--protein glycosyltransferase subunit 1	A0A3B5BDR5;LOC106582927;GSONMT00065440001;RPN1;RPN1;A0A3B4C6T5;LOC106582927;LOC106582927;LOC106582927;RPN1;GSONMT00065440001;A0A3B4C6T5;GSONMT00065440001;RPN1;RPN1;GSONMT00065440001;LOC106582927;RPN1;LOC106582927;A0A3B4C6T5;A0A3B5BDR5;A0A3B4C6T5;RPN1;RPN1;GSONMT00065440001;A0A3B4C6T5;LOC106582927;A0A3B4C6T5;RPN1;RPN1;RPN1;RPN1;RPN1;RPN1;A0A3B4C6T5;RPN1;A0A3P8XPD5;A0A3B4C6T5;RPN1;RPN1;RPN1;A0A3B4C…	GO:0005789-IEA;GO:0004579-IEA;GO:0016020-IEA;GO:0016021-IEA;GO:0005783-IEA;GO:0016740-IEA;GO:0006486-IEA	endoplasmic reticulum membrane-IEA;dolichyl-diphosphooligosaccharide-protein glycotransferase activity-IEA;membrane-IEA;integral component of membrane-IEA;endoplasmic reticulum-IEA;transferase activity-IEA;protein glycosylation-IEA	IPR007676;IPR007676;noIPR	Ribophorin I;Ribophorin I;Ribophorin I	-21350.6	-21329.5	0
OG0008100	gene20375	PAB-dependent poly(A)-specific ribonuclease subunit PAN2	PAN2;PAN2;DPX16_20660;pan2;PAN2;PAN2;PAN2;DPX16_20660;pan2;pan2;PAN2;PAN2;pan2;pan2;pan2;PAN2;pan2;pan2;pan2;pan2;PAN2;pan2;pan2;PAN2;pan2;PAN2;pan2;PAN2;pan2;PAN2;PAN2;pan2;PAN2;PAN2;PAN2;pan2;DPX16_20660;PAN2;PAN2;pan2;pan2;PAN2;pan2;PAN2;DPX16_20660;pan2;PAN2;pan2;DPX16_20660;PAN2;pan2;pan2;PAN2;PAN2;pan2;PAN2;PAN2;PAN2;PAN2;DPX16_20660;pan2;pan2;pan2;PAN2;DPX16_20660;PAN2;pan2;DPX16_20660;PAN…	GO:0000288-IEA;GO:0004535-IEA;GO:0005737-IEA;GO:0004527-IEA;GO:0046872-IEA;GO:0004518-IEA;GO:0010606-IEA;GO:0016787-IEA;GO:0090503-IEA;GO:0090305-IEA;GO:0031251-IEA;GO:0000932-IEA;GO:0006397-IEA;GO:0005634-IEA;GO:0000289-IEA;GO:0003676-IEA	nuclear-transcribed mRNA catabolic process, deadenylation-dependent decay-IEA;poly(A)-specific ribonuclease activity-IEA;cytoplasm-IEA;exonuclease activity-IEA;metal ion binding-IEA;nuclease activity-IEA;positive regulation of cytoplasmic mRNA processing body assembly-IEA;hydrolase activity-IEA;RNA phosphodiester bond hydrolysis, exonucleolytic-IEA;nucleic acid phosphodiester bond hydrolysis-IEA;…	IPR013520;IPR036397;IPR015943;IPR028881;noIPR;IPR028889;IPR030843;noIPR;noIPR;IPR038765;IPR012337;IPR036322	Exonuclease, RNase T/DNA polymerase III;Ribonuclease H superfamily;WD40/YVTN repeat-like-containing domain superfamily;PAN2 domain;PAN2 domain;Ubiquitin specific protease domain;PAN2-PAN3 deadenylation complex catalytic subunit PAN2;PAN2-PAN3 deadenylation complex catalytic subunit PAN2;PAN2-PAN3 deadenylation complex catalytic subunit PAN2;Papain-like cysteine peptidase superfamily;Ribonuclease …	-46385.9	-46389	0.0137197
OG0010705	gene486	membrane frizzled-related protein	mfrp;LOC106612628;mfrp;LOC106612628;LOC106612628;LOC106580824;LOC106580824;mfrp;LOC106612628;mfrp;LOC106612628;LOC106612628;LOC106612628;LOC106580824;LOC106612628;LOC106580824;mfrp;mfrp	GO:0001654-IEA;GO:0016020-IEA;GO:0016021-IEA	eye development-IEA;membrane-IEA;integral component of membrane-IEA	IPR002172;IPR020067;IPR035914;noIPR;IPR002172;IPR000859;IPR036790;IPR035914;noIPR;noIPR;IPR002172;IPR020067;IPR000859;IPR002172;IPR000859;IPR000859;IPR002172;IPR000859;IPR002172;IPR036055;IPR035914;IPR036790;IPR036055;IPR035914	Low-density lipoprotein (LDL) receptor class A repeat;Frizzled domain;Spermadhesin, CUB domain superfamily;Spermadhesin, CUB domain superfamily;Low-density lipoprotein (LDL) receptor class A repeat;CUB domain;Frizzled cysteine-rich domain superfamily;Spermadhesin, CUB domain superfamily;Spermadhesin, CUB domain superfamily;Spermadhesin, CUB domain superfamily;Low-density lipoprotein (LDL) recepto…	-5368.24	-5359.44	2.7227e-05
OG0008213	gene3427	translation initiation factor eIF-2B subunit beta	eif2b2;Q9IB12;M3ZPA2;eif2b2;M3ZPA2;eif2b2;EIF2B2;EIF2B2;Q9IB12;Q9IB12;eif2b2;Q9IB12;CCH79_00000320;EIF2B2;eif2b2;Q9IB12;EIF2B2;eif2b2;EIF2B2;eif2b2;EIF2B2;eif2b2;Q9IB12	GO:0003743-IEA;GO:0044237-IEA;GO:0006413-IEA	translation initiation factor activity-IEA;cellular metabolic process-IEA;translational initiation-IEA	noIPR;IPR000649;noIPR;noIPR;IPR037171	P-loop containing nucleoside triphosphate hydrolase;Initiation factor 2B-related;Initiation factor 2B-related;Initiation factor 2B-related;NagB/RpiA transferase-like	-4049.01	-4066.22	4e-09
OG0010417	gene3223	WASH complex subunit strumpellin	washc5;washc5;washc5;A0A3B4E2H1;washc5;washc5;washc5;washc5;washc5;washc5;washc5;washc5;kiaa0196;washc5;washc5;washc5;washc5;kiaa0196;washc5;washc5;A0A3B4E2H1;washc5;washc5;washc5;kiaa0196;washc5;washc5;washc5;washc5;kiaa0196;washc5;washc5;washc5	GO:0005768-IEA;GO:0007409-IMP;GO:0060047-IMP;GO:0005769-IEA;GO:0048666-IMP;GO:0015031-IEA;GO:0071203-IEA;GO:0071203-ISS;GO:0003674-ND	endosome-IEA;axonogenesis-IMP;heart contraction-IMP;early endosome-IEA;neuron development-IMP;protein transport-IEA;WASH complex-IEA;WASH complex-ISS;molecular_function-ND	IPR019393;IPR019393	WASH complex, subunit strumpellin;WASH complex, subunit strumpellin	-17854.4	-17704.3	0
OG0008281	gene12856	60S ribosomal protein L7	W5M7W6;W5M7W6;Q90YW3;Q90YW3;rpl7;W5M7W6;RPL7;rpl7;RPL7;W5M7W6;W5M7W6;rpl7;RPL7;W5M7W6;RPL7;rpl7;W5M7W6;DPX16_18320;W5M7W6;rpl7;rpl7	GO:0000463-IBA;GO:0003735-IBA;GO:0051726-IEA;GO:0022625-IBA;GO:0005840-IEA	maturation of LSU-rRNA from tricistronic rRNA transcript (SSU-rRNA, 5.8S rRNA, LSU-rRNA)-IBA;structural constituent of ribosome-IBA;regulation of cell cycle-IEA;cytosolic large ribosomal subunit-IBA;ribosome-IEA	IPR036919;IPR012988;IPR016082;noIPR;IPR039699;noIPR;IPR035808;IPR036919	Ribosomal protein L30, ferredoxin-like fold domain superfamily;Ribosomal protein L30, N-terminal;Ribosomal protein L30, ferredoxin-like fold domain;Ribosomal protein L30, ferredoxin-like fold domain;Ribosomal protein L7/L30;Ribosomal protein L7/L30;Ribosomal protein L7, eukaryotic/archaeal;Ribosomal protein L30, ferredoxin-like fold domain superfamily	-4345.48	-4259.58	0
OG0008338	gene17653	protein KIAA0100 homolog isoform X1				IPR019443;IPR019441;noIPR;noIPR	FMP27, C-terminal;FMP27, GFWDK domain;FMP27, GFWDK domain;FMP27, GFWDK domain	-68491.7	-68695.3	0
OG0010460	gene20439	mevalonate kinase	GSONMT00075232001;MVK;A0A3B4BUV8;MVK;GSONMT00075232001;MVK;MVK;GSONMT00075232001;MVK;A0A3B4BUV8;GSONMT00075232001;GSONMT00075232001;A0A3B4BUV8;A0A3B4BUV8;GSONMT00075232001;A0A3B4BUV8;A0A3B4BUV8;A0A3B4BUV8;MVK;MVK;MVK;MVK;GSONMT00075232001;GSONMT00075232001;MVK;A0A3B4BUV8;GSONMT00075232001;A0A3B4BUV8;MVK;MVK;GSONMT00075232001;A0A3B4BUV8;MVK;GSONMT00075232001;MVK;MVK;GSONMT00075232001;GSONMT0007523…	GO:0000166-IEA;GO:0005737-IEA;GO:0006629-IEA;GO:0019287-IEA;GO:0016310-IEA;GO:0016740-IEA;GO:0016301-IEA;GO:0016126-IEA;GO:0008299-IEA;GO:0008203-IEA;GO:0006694-IEA;GO:0008202-IEA;GO:0004496-IEA;GO:0006695-IEA;GO:0005524-IEA	nucleotide binding-IEA;cytoplasm-IEA;lipid metabolic process-IEA;isopentenyl diphosphate biosynthetic process, mevalonate pathway-IEA;phosphorylation-IEA;transferase activity-IEA;kinase activity-IEA;sterol biosynthetic process-IEA;isoprenoid biosynthetic process-IEA;cholesterol metabolic process-IEA;steroid biosynthetic process-IEA;steroid metabolic process-IEA;mevalonate kinase activity-IEA;chol…	noIPR;IPR006205;IPR013750;IPR006204;IPR036554;IPR014721;noIPR;noIPR;IPR020568;IPR036554	C-type lectin fold;Mevalonate kinase;GHMP kinase, C-terminal domain;GHMP kinase N-terminal domain;GHMP kinase, C-terminal domain superfamily;Ribosomal protein S5 domain 2-type fold, subgroup;Ribosomal protein S5 domain 2-type fold, subgroup;Ribosomal protein S5 domain 2-type fold, subgroup;Ribosomal protein S5 domain 2-type fold;GHMP kinase, C-terminal domain superfamily	-6166.55	-5908.67	0
OG0010172	gene14832	guanine nucleotide-binding protein-like 1	A0A3B4CWQ9;GSONMT00072345001;A0A3B4CWQ9;GSONMT00072345001;gnl1;gnl1;gnl1;LOC106579516;GSONMT00028646001;LOC106579516;GSONMT00028646001;gnl1	GO:0005525-IEA	GTP binding-IEA	IPR006073;IPR006073;noIPR;noIPR;noIPR;noIPR;noIPR;IPR030378;noIPR;IPR027417	GTP binding domain;GTP binding domain;GTP binding domain;GTP binding domain;GTP binding domain;GTP binding domain;GTP binding domain;Circularly permuted (CP)-type guanine nucleotide-binding (G) domain;Circularly permuted (CP)-type guanine nucleotide-binding (G) domain;P-loop containing nucleoside triphosphate hydrolase	-10163.5	-10188.2	0
OG0009402	gene5532	protein XRP2	rp2;rp2;rp2;rp2;rp2;A0A3B4DV39;rp2;rp2;rp2;rp2;rp2;rp2;rp2;rp2;rp2;rp2;rp2;rp2;rp2;rp2;rp2;rp2;rp2;A0A3B4DV39;rp2;rp2;rp2;rp2;rp2;rp2;rp2;rp2;rp2;rp2;rp2;rp2;rp2;A0A3B4DV39;rp2;rp2;rp2;rp2;rp2;rp2;rp2;rp2;rp2;rp2;rp2;A0A3B4DV39;A0A3B4DV39;rp2;rp2;A0A3B4DV39;rp2;rp2;rp2;rp2;rp2;rp2;rp2;rp2;rp2;rp2;rp2;rp2;rp2;rp2;A0A3B4DV39;rp2;rp2;rp2;rp2;rp2;rp2;rp2;rp2;rp2;rp2;rp2;rp2;rp2;rp2;rp2;rp2;rp2;rp2;rp…	GO:0000166-IEA;GO:0005525-IEA;GO:0048793-IGI;GO:0048793-IEA;GO:0048793-IMP;GO:0045494-IEA;GO:0045494-IMP;GO:0042461-IEA;GO:0042461-IMP;GO:0016020-IEA;GO:0001947-IEA;GO:0001947-IMP;GO:0035845-IEA;GO:0035845-IMP;GO:0010842-IEA;GO:0010842-IMP;GO:0005929-IEA;GO:0061371-IEA;GO:0061371-IMP;GO:0005096-IEA;GO:0060041-IEA;GO:0060041-IMP;GO:0000902-IEA;GO:0015031-IEA;GO:0042995-IEA;GO:0005886-IEA;GO:004354…	nucleotide binding-IEA;GTP binding-IEA;pronephros development-IGI;pronephros development-IEA;pronephros development-IMP;photoreceptor cell maintenance-IEA;photoreceptor cell maintenance-IMP;photoreceptor cell development-IEA;photoreceptor cell development-IMP;membrane-IEA;heart looping-IEA;heart looping-IMP;photoreceptor cell outer segment organization-IEA;photoreceptor cell outer segment organiz…	IPR016098;IPR012945;IPR012945;IPR036850;IPR039093;IPR017901;IPR036850;IPR036223	Cyclase-associated protein CAP/septum formation inhibitor MinC, C-terminal;Tubulin binding cofactor C-like domain;Tubulin binding cofactor C-like domain;Nucleoside diphosphate kinase-like domain superfamily;Protein XRP2;C-CAP/cofactor C-like domain;Nucleoside diphosphate kinase-like domain superfamily;Adenylate cyclase-associated CAP, C-terminal superfamily	-13652.3	-13627.9	0
OG0010954	gene3524	60S ribosomal export protein NMD3	nmd3;nmd3;nmd3;nmd3;nmd3;SMAX5B_013309;nmd3;nmd3;nmd3;SMAX5B_013309;nmd3;nmd3;SMAX5B_013309;SMAX5B_013309;nmd3;nmd3;nmd3;nmd3;nmd3;nmd3;nmd3;nmd3;nmd3;SMAX5B_013309;nmd3;SMAX5B_013309;nmd3;SMAX5B_013309;SMAX5B_013309;nmd3;nmd3;nmd3	GO:0005737-IEA;GO:0043023-IEA;GO:0015031-IEA;GO:0005634-IEA	cytoplasm-IEA;ribosomal large subunit binding-IEA;protein transport-IEA;nucleus-IEA	IPR007064;IPR039768	Nmd3, N-terminal;Ribosomal export protein Nmd3	-8758.86	-8686.1	0
OG0008561	gene4283	nucleolar protein 11				noIPR;IPR036322	Ribonuclease Z/Hydroxyacylglutathione hydrolase-like;WD40-repeat-containing domain superfamily	-16261.3	-16253.1	5.2051e-05
OG0009483	gene17064	methylcrotonoyl-CoA carboxylase subunit alpha, mitochondrial	LOC106613934;mccc1;mccc1;LOC106613934;LOC106613934;LOC106613934;mccc1;MCCA;LOC106613934;mccc1;MCCA;mccc1;mccc1;LOC106613934;mccc1;DPX16_14669;mccc1;mccc1;mccc1;mccc1;mccc1;MCCA;mccc1;mccc1;GSONMT00076183001;mccc1;GSONMT00076183001;mccc1;mccc1;GSONMT00076183001;MCCA;DPX16_14669;mccc1;GSONMT00076183001;mccc1;mccc1;MCCA;GSONMT00076183001;mccc1;GSONMT00076183001;mccc1;GSONMT00076183001;mccc1;mccc1;mc…	GO:0000166-IEA;GO:0046872-IEA;GO:0005575-ND;GO:0016874-IEA;GO:0005524-IEA	nucleotide binding-IEA;metal ion binding-IEA;cellular_component-ND;ligase activity-IEA;ATP binding-IEA	IPR013815;IPR005482;noIPR;IPR000089;IPR005481;IPR005479;noIPR;noIPR;noIPR;noIPR;IPR011761;IPR000089;IPR011764;noIPR;IPR011053;IPR011054;IPR016185;noIPR	ATP-grasp fold, subdomain 1;Biotin carboxylase, C-terminal;Biotin carboxylase, C-terminal;Biotin/lipoyl attachment;Biotin carboxylase-like, N-terminal domain;Carbamoyl-phosphate synthetase large subunit-like, ATP-binding domain;Carbamoyl-phosphate synthetase large subunit-like, ATP-binding domain;Carbamoyl-phosphate synthetase large subunit-like, ATP-binding domain;Carbamoyl-phosphate synthetase …	-18820.5	-18817.9	0.0229676
OG0008580	gene10756	prolyl 3-hydroxylase 3	LOC106583419;GSONMT00002265001;p3h3;LOC106583419;GSONMT00002265001;GSONMT00002265001;GSONMT00002265001;GSONMT00002265001;p3h3;p3h3;LOC106583419;p3h3;GSONMT00002265001;LOC106583419;p3h3;p3h3;LOC106583419;p3h3;GSONMT00002265001;p3h3;LOC106583419;LOC106583419;p3h3;GSONMT00002265001;p3h3;GSONMT00002265001;p3h3;LOC106583419;LOC106583419;GSONMT00002265001;LOC106583419;LOC106583419;GSONMT00002265001;p3h…	GO:0031418-IEA;GO:0005506-IEA;GO:0016491-IEA;GO:0046872-IEA;GO:0016705-IEA;GO:0055114-IEA;GO:0032963-IEA	L-ascorbic acid binding-IEA;iron ion binding-IEA;oxidoreductase activity-IEA;metal ion binding-IEA;oxidoreductase activity, acting on paired donors, with incorporation or reduction of molecular oxygen-IEA;oxidation-reduction process-IEA;collagen metabolic process-IEA	noIPR;IPR005123;IPR001680;IPR015943;IPR039575;IPR039839;IPR005123;IPR017986;IPR001680;IPR036322	GPCR, rhodopsin-like, 7TM;Oxoglutarate/iron-dependent dioxygenase;WD40 repeat;WD40/YVTN repeat-like-containing domain superfamily;Prolyl 3-hydroxylase;Prolyl 3-hydroxylase 3;Oxoglutarate/iron-dependent dioxygenase;WD40-repeat-containing domain;WD40 repeat;WD40-repeat-containing domain superfamily	-25200.9	-25192.1	2.7536e-05
OG0010705	gene486	membrane frizzled-related protein	mfrp;LOC106612628;mfrp;LOC106612628;LOC106612628;LOC106580824;LOC106580824;mfrp;LOC106612628;mfrp;LOC106612628;LOC106612628;LOC106612628;LOC106580824;LOC106612628;LOC106580824;mfrp;mfrp	GO:0001654-IEA;GO:0016020-IEA;GO:0016021-IEA	eye development-IEA;membrane-IEA;integral component of membrane-IEA	IPR002172;IPR020067;IPR035914;noIPR;IPR002172;IPR000859;IPR036790;IPR035914;noIPR;noIPR;IPR002172;IPR020067;IPR000859;IPR002172;IPR000859;IPR000859;IPR002172;IPR000859;IPR002172;IPR036055;IPR035914;IPR036790;IPR036055;IPR035914	Low-density lipoprotein (LDL) receptor class A repeat;Frizzled domain;Spermadhesin, CUB domain superfamily;Spermadhesin, CUB domain superfamily;Low-density lipoprotein (LDL) receptor class A repeat;CUB domain;Frizzled cysteine-rich domain superfamily;Spermadhesin, CUB domain superfamily;Spermadhesin, CUB domain superfamily;Spermadhesin, CUB domain superfamily;Low-density lipoprotein (LDL) recepto…	-8780.6	-8776.59	0.0046352
OG0010795	gene2660	YEATS domain-containing protein 4	W5NH50;yeats4;yeats4;YEATS4;W5NH50;yeats4;YEATS4;W5NH50;W5NH50;YEATS4;YEATS4;YEATS4;yeats4;yeats4;YEATS4;YEATS4;YEATS4;yeats4;W5NH50;yeats4;yeats4;W5NH50;A0A3B4D0H9;yeats4;yeats4;yeats4;yeats4;yeats4;A0A3B4D0H9;A0A3B4D0H9;yeats4;W5NH50;A0A3B4D0H9;DPX16_7375;yeats4;A0A3B4D0H9;yeats4;yeats4;yeats4;yeats4;yeats4;yeats4;W5NH50;yeats4;yeats4;A0A3B4D0H9;A0A3B4D0H9;yeats4;A0A3B4D0H9	GO:0035267-IEA;GO:0006355-IEA;GO:0000812-IEA;GO:0005634-IEA	NuA4 histone acetyltransferase complex-IEA;regulation of transcription, DNA-templated-IEA;Swr1 complex-IEA;nucleus-IEA	IPR005033;IPR038704;IPR013783;IPR013783;IPR007110;noIPR;noIPR;IPR005033;IPR037989;IPR005033;IPR007110;noIPR;IPR036179;IPR036179	YEATS;YEATS superfamily;Immunoglobulin-like fold;Immunoglobulin-like fold;Immunoglobulin-like domain;Immunoglobulin-like domain;Immunoglobulin-like domain;YEATS;Yaf9/YEATS4;YEATS;Immunoglobulin-like domain;Immunoglobulin-like domain;Immunoglobulin-like domain superfamily;Immunoglobulin-like domain superfamily	-4872.76	-5162.99	0
OG0008648	gene19020	frizzled-6-like	GSONMT00040643001;LOC106578482;fzd6;LOC106578482;GSONMT00040643001;GSONMT00011145001;LOC106605646;GSONMT00040643001;fzd6;GSONMT00011145001;fzd6;GSONMT00011145001;LOC106578482;GSONMT00011145001;fzd6;GSONMT00011145001;fzd6;LOC106605646;fzd6;GSONMT00011145001;GSONMT00011145001;GSONMT00011145001;GSONMT00040643001;GSONMT00040643001;fzd6;fzd6;LOC106605646;LOC106605646;GSONMT00011145001;fzd6;LOC10660564…	GO:0004888-IEA;GO:0042813-IEA;GO:0007275-IEA;GO:0007166-IEA;GO:0016020-IEA;GO:0016021-IEA;GO:0016055-IEA	transmembrane signaling receptor activity-IEA;Wnt-activated receptor activity-IEA;multicellular organism development-IEA;cell surface receptor signaling pathway-IEA;membrane-IEA;integral component of membrane-IEA;Wnt signaling pathway-IEA	IPR000539;IPR036790;IPR000539;IPR020067;noIPR;IPR026543;IPR015526;IPR020067;IPR017981;noIPR;IPR036790	Frizzled/Smoothened, transmembrane domain;Frizzled cysteine-rich domain superfamily;Frizzled/Smoothened, transmembrane domain;Frizzled domain;Frizzled domain;Frizzled-6;Frizzled/secreted frizzled-related protein;Frizzled domain;GPCR, family 2-like;GPCR, family 2-like;Frizzled cysteine-rich domain superfamily	-16924.3	-16921.8	0.0273675
OG0008654	gene20507	actin-related protein 2/3 complex subunit 2	ARPC2;GSTENG00015842001;arpc2;ARPC2;A0A3B4DHT7;SMAX5B_022045;GSTENG00015842001;A0A3B4DHT7;ARPC2;ARPC2;GSTENG00015842001;ARPC2;arpc2;ARPC2;ARPC2;A0A3B4DHT7;arpc2;arpc2;A0A3B4DHT7;ARPC2;ARPC2;GSTENG00015842001;arpc2;GSTENG00015842001;ARPC2;arpc2;ARPC2;arpc2;arpc2;ARPC2;arpc2;arpc2;A0A3B4DHT7;ARPC2;arpc2;arpc2;SMAX5B_022045;A0A3B4DHT7;SMAX5B_022045;arpc2;SMAX5B_022045;A0A3B4DHT7;GSTENG00015842001;SM…	GO:0005856-IEA;GO:0030833-IEA;GO:0005737-IEA;GO:0003779-IEA;GO:0030041-IEA;GO:0034314-IEA;GO:0015629-IEA;GO:0005885-IEA	cytoskeleton-IEA;regulation of actin filament polymerization-IEA;cytoplasm-IEA;actin binding-IEA;actin filament polymerization-IEA;Arp2/3 complex-mediated actin nucleation-IEA;actin cytoskeleton-IEA;Arp2/3 protein complex-IEA	IPR007188;IPR034666;IPR034666;IPR007188;noIPR;IPR034666;IPR034666	Actin-related protein 2/3 complex subunit 2;Arp2/3 complex subunit 2/4;Arp2/3 complex subunit 2/4;Actin-related protein 2/3 complex subunit 2;Actin-related protein 2/3 complex subunit 2;Arp2/3 complex subunit 2/4;Arp2/3 complex subunit 2/4	-5668.38	-5656.72	1.383e-06
OG0008725	gene3142	protein MMS22-like	mms22l;mms22l;mms22l;mms22l;mms22l;mms22l;mms22l;mms22l;mms22l;mms22l;mms22l;mms22l;mms22l;mms22l;mms22l;mms22l;mms22l;mms22l;mms22l;mms22l;mms22l;mms22l;mms22l;mms22l	GO:0006281-IEA;GO:0035101-ISS;GO:0031297-ISS;GO:0043596-ISS;GO:0000724-ISS;GO:0042555-ISS;GO:0005634-IEA;GO:0006974-IEA	DNA repair-IEA;FACT complex-ISS;replication fork processing-ISS;nuclear replication fork-ISS;double-strand break repair via homologous recombination-ISS;MCM complex-ISS;nucleus-IEA;cellular response to DNA damage stimulus-IEA	IPR029424;IPR029425;noIPR;IPR016024	MMS22-like, C-terminal;Protein MMS22-like, N-terminal;Protein MMS22-like, N-terminal;Armadillo-type fold	-45069.8	-45031.7	0
OG0008888	gene5259	SNW domain-containing protein 1	SNW1;SNW1;snw1;snw1;SNW1;snw1;snw1;snw1;snw1;SNW1;A0A3B1JN73;Z043_120994;snw1;SNW1;snw1;snw1;snw1;SNW1;snw1;A0A3B1JN73;snw1;Z043_120994;snw1;A0A3B1JN73;Z043_120994;snw1;SNW1;SNW1;snw1;snw1;A0A3B1JN73;Z043_120994	GO:0000398-IEA;GO:0005681-IEA;GO:0030513-IEA;GO:0030513-IMP;GO:0014029-IEA;GO:0014029-IMP	mRNA splicing, via spliceosome-IEA;spliceosomal complex-IEA;positive regulation of BMP signaling pathway-IEA;positive regulation of BMP signaling pathway-IMP;neural crest formation-IEA;neural crest formation-IMP	IPR004015;noIPR;noIPR;noIPR;noIPR;IPR017862	SKI-interacting protein SKIP, SNW domain;SKI-interacting protein SKIP, SNW domain;SKI-interacting protein SKIP, SNW domain;SKI-interacting protein SKIP, SNW domain;SKI-interacting protein SKIP, SNW domain;SKI-interacting protein, SKIP	-11025.5	-11019	0.000323253
OG0008902	gene7037	DNA-binding protein RFX6	rfx6;rfx6;rfx6;rfx6;rfx6;rfx6;rfx6;rfx6;rfx6;rfx6;rfx6;GSONMT00012359001;GSONMT00012359001;rfx6;rfx6;rfx6;rfx6;rfx6;rfx6;rfx6;rfx6;rfx6;rfx6;GSONMT00012359001;rfx6;rfx6;rfx6;rfx6;rfx6;rfx6;rfx6;rfx6;rfx6;rfx6;rfx6;rfx6;rfx6;rfx6;GSONMT00012359001;rfx6;rfx6;rfx6;rfx6;rfx6;DPX16_6176;rfx6;rfx6;rfx6;rfx6;rfx6;rfx6;GSONMT00012359001;rfx6;rfx6;rfx6;rfx6;rfx6;rfx6;GSONMT00012359001	GO:0003677-IEA;GO:0050796-ISS;GO:0003700-IEA;GO:0003700-IBA;GO:0045893-ISS;GO:0042593-ISS;GO:0003309-ISS;GO:0030154-IEA;GO:0031018-IBA;GO:0031018-IMP;GO:0035774-ISS;GO:0007275-IEA;GO:0090104-ISS;GO:0006355-IEA;GO:0000978-IBA;GO:0044212-ISS;GO:0003310-ISS;GO:0003311-ISS;GO:0006357-IBA;GO:0005634-IBA;GO:0005634-IEA;GO:0005634-ISS;GO:0045944-ISS	DNA binding-IEA;regulation of insulin secretion-ISS;DNA-binding transcription factor activity-IEA;DNA-binding transcription factor activity-IBA;positive regulation of transcription, DNA-templated-ISS;glucose homeostasis-ISS;type B pancreatic cell differentiation-ISS;cell differentiation-IEA;endocrine pancreas development-IBA;endocrine pancreas development-IMP;positive regulation of insulin secret…	IPR036388;IPR003150;noIPR;noIPR;noIPR;noIPR;noIPR;IPR039779;IPR003150;IPR036390	Winged helix-like DNA-binding domain superfamily;DNA-binding RFX-type winged-helix domain;DNA-binding RFX-type winged-helix domain;DNA-binding RFX-type winged-helix domain;DNA-binding RFX-type winged-helix domain;DNA-binding RFX-type winged-helix domain;DNA-binding RFX-type winged-helix domain;RFX-like DNA-binding protein;DNA-binding RFX-type winged-helix domain;Winged helix DNA-binding domain su…	-23615.7	-23598.2	3e-09
OG0008913	gene16021	alkaline ceramidase 2	acer2;A0A3B4E6G5;acer2;W5K4R2;ACER2;acer2;W5K4R2;acer2;A0A3B4E6G5;acer2;A0A3B4E6G5;acer2;acer2;acer2;acer2;ACER2;A0A3B4E6G5;W5K4R2;acer2;ACER2;A0A3B4E6G5;W5K4R2;A0A3B4E6G5;acer2;acer2;acer2;W5K4R2;acer2;ACER2;A0A3B4E6G5;acer2;A0A3B4E6G5;acer2;acer2;W5K4R2;acer2;acer2;acer2;acer2;ACER2;acer2;acer2;W5K4R2;acer2;W5K4R2;ACER2;acer2;ACER2;acer2;acer2;A0A3B4E6G5;W5K4R2;ACER2;acer2;A0A3B4E6G5;W5K4R2;A0A…	GO:0016811-IEA;GO:0016020-IEA;GO:0006629-IEA;GO:0016021-IEA;GO:0006672-IEA;GO:0016787-IEA	hydrolase activity, acting on carbon-nitrogen (but not peptide) bonds, in linear amides-IEA;membrane-IEA;lipid metabolic process-IEA;integral component of membrane-IEA;ceramide metabolic process-IEA;hydrolase activity-IEA	IPR008901;IPR008901;noIPR	Ceramidase;Ceramidase;Ceramidase	-4857.26	-4854.21	0.0135532
OG0009388	gene22260	26S proteasome non-ATPase regulatory subunit 14	N326_03586;PSMD14;W5MPZ8;PSMD14;N322_05842;PSMD14;N328_04496;PSMD14;M3ZHY4;PSMD14;N301_03132;A0A3B3VMZ1;PSDE;PSMD14;PSDE;PSMD14;PSMD14;W5MPZ8;PSMD14;PSMD14;M3ZHY4;N336_01468;A0A146ZUI5;LOC108270775;N309_06996;PSMD14;psmd14;A0A3B4ZL81;W5MPZ8;psmd14;N327_13331;PSMD14;A0A3B4ZL81;PSMD14;PSMD14;N312_05074;PSMD14;N327_13331;LOC108270775;psmd14;PSMD14;N335_02018;PSMD14;A0A087YE30;AS28_00586;N308_12668;W…	GO:0003677-IEA;GO:0004843-IBA;GO:0003700-IEA;GO:0043161-IBA;GO:0001878-IEA;GO:0070536-IEA;GO:0036459-IEA;GO:0016579-IBA;GO:0010950-IEA;GO:0070628-IEA;GO:0070628-IBA;GO:0061136-IEA;GO:0008541-IEA;GO:0008541-IBA;GO:0061133-IEA;GO:0008237-IBA;GO:0006355-IEA;GO:0000724-IEA;GO:0022624-IEA;GO:0000502-IEA;GO:0061578-IEA;GO:0005634-IEA;GO:0006303-IEA	DNA binding-IEA;thiol-dependent ubiquitin-specific protease activity-IBA;DNA-binding transcription factor activity-IEA;proteasome-mediated ubiquitin-dependent protein catabolic process-IBA;response to yeast-IEA;protein K63-linked deubiquitination-IEA;thiol-dependent ubiquitinyl hydrolase activity-IEA;protein deubiquitination-IBA;positive regulation of endopeptidase activity-IEA;proteasome binding…	IPR001699;noIPR;IPR024969;IPR000555;IPR036960;IPR001699;noIPR;noIPR;IPR035299;noIPR;IPR037518;IPR001699;noIPR;IPR001699;noIPR;IPR008967	Transcription factor, T-box;Transcription factor, T-box;Rpn11/EIF3F, C-terminal;JAB1/MPN/MOV34 metalloenzyme domain;T-box superfamily;Transcription factor, T-box;Transcription factor, T-box;Transcription factor, T-box;26S Proteasome non-ATPase regulatory subunit 14;26S Proteasome non-ATPase regulatory subunit 14;MPN domain;Transcription factor, T-box;Transcription factor, T-box;Transcription fact…	-10390.7	-10398.9	5.5713e-05
OG0008968	gene13718	probable 28S rRNA (cytosine-C(5))-methyltransferase	nsun5;nsun5;nsun5;A0A3B4CEZ3;NSUN5;NSUN5;nsun5;A0A3B4CEZ3;nsun5;NSUN5;nsun5;nsun5;NSUN5;nsun5;A0A3B4CEZ3;B5RI71;nsun5;NSUN5;nsun5;B5RI71;DPX16_10666;nsun5;nsun5;NSUN5;NSUN5;NSUN5;A0A3B4CEZ3;nsun5;NSUN5;DPX16_10666;nsun5;A0A3B4CEZ3;nsun5;B5RI71;NSUN5;nsun5;NSUN5;nsun5;A0A3B4CEZ3;nsun5;B5RI71;B5RI71;nsun5;NSUN5;nsun5;nsun5;A0A3B4CEZ3;DPX16_10666;NSUN5;nsun5;nsun5;A0A3B4CEZ3;B5RI71;nsun5;B5RI71;DPX1…	GO:0003723-IEA;GO:0070475-IBA;GO:0008168-IEA;GO:0016740-IEA;GO:0005730-IBA;GO:0032259-IEA	RNA binding-IEA;rRNA base methylation-IBA;methyltransferase activity-IEA;transferase activity-IEA;nucleolus-IBA;methylation-IEA	IPR023267;noIPR;IPR001678;noIPR;noIPR;noIPR;IPR001678;IPR029063	RNA (C5-cytosine) methyltransferase;RNA (C5-cytosine) methyltransferase;SAM-dependent methyltransferase RsmB/NOP2-type;SAM-dependent methyltransferase RsmB/NOP2-type;SAM-dependent methyltransferase RsmB/NOP2-type;SAM-dependent methyltransferase RsmB/NOP2-type;SAM-dependent methyltransferase RsmB/NOP2-type;S-adenosyl-L-methionine-dependent methyltransferase	-12106.9	-12098	2.5749e-05
OG0009091	gene8537	crooked neck-like protein 1	crnkl1;crnkl1;crnkl1;A0A3B4DQN7;A0A3B4DQN7;crnkl1;crnkl1;crnkl1;crnkl1;crnkl1;crnkl1;LOC106607683;crnkl1;A0A3B4EVY7;crnkl1;crnkl1;A0A3B4EVY7;crnkl1;crnkl1;crnkl1;crnkl1;crnkl1;LOC106607683;crnkl1	GO:0000398-IBA;GO:0071014-IBA;GO:0006396-IEA;GO:0071013-IBA;GO:0071007-IBA;GO:0000974-IBA;GO:0000245-IBA	mRNA splicing, via spliceosome-IBA;post-mRNA release spliceosomal complex-IBA;RNA processing-IEA;catalytic step 2 spliceosome-IBA;U2-type catalytic step 2 spliceosome-IBA;Prp19 complex-IBA;spliceosomal complex assembly-IBA	IPR003107;IPR011990;noIPR;noIPR;IPR013026;IPR013026;IPR011990	HAT (Half-A-TPR) repeat;Tetratricopeptide-like helical domain superfamily;Tetratricopeptide-like helical domain superfamily;Tetratricopeptide-like helical domain superfamily;Tetratricopeptide repeat-containing domain;Tetratricopeptide repeat-containing domain;Tetratricopeptide-like helical domain superfamily	-19253.6	-19228.2	0
OG0009133	gene20296	otopetrin-1	otop1;OTOP1;otop1;otop1;otop1;OTOP1;otop1;otop1;otop1;otop1;OTOP1;otop1;OTOP1;otop1;otop1;otop1;otop1;otop1;otop1;OTOP1;otop1;otop1;otop1;OTOP1;OTOP1;otop1;otop1;otop1;OTOP1;otop1;otop1;otop1;otop1;otop1;otop1;OTOP1;OTOP1;otop1;otop1;otop1;otop1;otop1;otop1;otop1;OTOP1;otop1;otop1;otop1;otop1;otop1;otop1;otop1;otop1;otop1;otop1;OTOP1;otop1;otop1	GO:0032869-ISS;GO:0045299-IMP;GO:0016020-IEA;GO:0042472-IMP;GO:0016021-IEA;GO:0016021-ISS;GO:0032475-IMP;GO:0031214-IEA;GO:0015252-ISS;GO:1902600-ISS;GO:0006811-IEA;GO:0060336-ISS;GO:0005887-ISS;GO:0005886-IEA	cellular response to insulin stimulus-ISS;otolith mineralization-IMP;membrane-IEA;inner ear morphogenesis-IMP;integral component of membrane-IEA;integral component of membrane-ISS;otolith formation-IMP;biomineral tissue development-IEA;proton channel activity-ISS;proton transmembrane transport-ISS;ion transport-IEA;negative regulation of interferon-gamma-mediated signaling pathway-ISS;integral co…	IPR004878;noIPR;noIPR;IPR004878;noIPR	Otopetrin;Otopetrin;Otopetrin;Otopetrin;Otopetrin	-3738.97	-3733.89	0.00143741
OG0009160	gene7999	disabled homolog 2-like	Mccc2;LOC108255851;LOC108255851;A0A3B4CB09;LOC108255851;LOC108255851;LOC108255851;LOC108255851;LOC108255851;LOC108255851;LOC108255851;A0A3B4CB09;Mccc2;LOC108255851;LOC108255851;LOC108255851;LOC108255851;LOC108255851;LOC108255851;LOC108255851	GO:0003677-IEA;GO:0006383-IEA;GO:0016874-IEA;GO:0000995-IEA;GO:0000126-IEA	DNA binding-IEA;transcription by RNA polymerase III-IEA;ligase activity-IEA;RNA polymerase III general transcription initiation factor activity-IEA;transcription factor TFIIIB complex-IEA	IPR006020;noIPR;noIPR;IPR039467;IPR011993;IPR034733;noIPR;noIPR;noIPR;noIPR;noIPR;noIPR;noIPR;noIPR;noIPR;noIPR;noIPR;noIPR;noIPR;noIPR;noIPR;noIPR;noIPR;noIPR;noIPR;noIPR;noIPR;noIPR;noIPR;noIPR;noIPR;noIPR;noIPR;noIPR;noIPR;noIPR;noIPR;noIPR;noIPR;noIPR;noIPR;noIPR;noIPR;noIPR;noIPR;noIPR;noIPR;noIPR;noIPR;noIPR;noIPR;noIPR;noIPR;noIPR;noIPR;noIPR;noIPR;noIPR;noIPR;IPR011763;IPR011762;IPR006020…	PTB/PI domain;PTB/PI domain;PTB/PI domain;Transcription factor TFIIIB component B'', Myb domain;PH-like domain superfamily;Acetyl-CoA carboxylase;Acetyl-CoA carboxylase;Acetyl-CoA carboxylase;Acetyl-CoA carboxylase;Acetyl-CoA carboxylase;Acetyl-CoA carboxylase;Acetyl-CoA carboxylase;Acetyl-CoA carboxylase;Acetyl-CoA carboxylase;Acetyl-CoA carboxylase;Acetyl-CoA carboxylase;Acetyl-CoA carboxylase;…	-12558.6	-12563	0.00286777
OG0009284	gene3430	DNA repair protein RAD51 homolog 1	RAD51;GSONMT00065730001;rad51;rad51;rad51;rad51;rad51;GSONMT00065730001;rad51;rad51;A0A3B4CVE5;RAD51;A0A3B4CVE5;rad51;rad51;GSONMT00065730001;GSONMT00065730001;RAD51;rad51;rad51;rad51;GSONMT00065730001;rad51;GSONMT00065730001;RAD51;rad51;RAD51;GSONMT00065730001;GSONMT00065730001;rad51;rad51;rad51;RAD51;A0A3B4CVE5;A0A3B4CVE5;RAD51;rad51;A0A3B4CVE5;GSONMT00065730001;GSONMT00065730001;A0A3B4CVE5;A0A…	GO:0003677-IEA;GO:0000166-IEA;GO:0000150-IEA;GO:1990426-IEA;GO:0006281-IEA;GO:0008094-IEA;GO:0003690-IEA;GO:0000724-IEA;GO:0006310-IEA;GO:0005524-IEA;GO:0005634-IEA;GO:0003697-IEA;GO:0006974-IEA;GO:0006259-IEA	DNA binding-IEA;nucleotide binding-IEA;recombinase activity-IEA;mitotic recombination-dependent replication fork processing-IEA;DNA repair-IEA;DNA-dependent ATPase activity-IEA;double-stranded DNA binding-IEA;double-strand break repair via homologous recombination-IEA;DNA recombination-IEA;ATP binding-IEA;nucleus-IEA;single-stranded DNA binding-IEA;cellular response to DNA damage stimulus-IEA;DNA…	IPR011941;noIPR;noIPR;IPR013632;IPR016467;noIPR;noIPR;noIPR;noIPR;IPR020588;IPR020587;IPR033925;IPR027417;IPR010995	DNA recombination/repair protein Rad51;DNA recombination/repair protein Rad51;DNA recombination/repair protein Rad51;DNA recombination and repair protein Rad51-like, C-terminal;DNA recombination and repair protein, RecA-like;DNA recombination and repair protein, RecA-like;DNA recombination and repair protein, RecA-like;DNA recombination and repair protein, RecA-like;DNA recombination and repair p…	-9230.65	-9227.34	0.0100067
OG0009301	gene18887	dihydrolipoyl dehydrogenase, mitochondrial	Dld;A0A3B4CI39;dld;dldh;dld;Dld;dldh;Dld;dldh;dld;dld;Dld;dld;dldh;Dld;dld;Dld;A0A3B4CI39;A0A3B4CI39;Dld;dldh;Dld;dld;dldh;dld;dldh;A0A3B4CI39;dld;A0A3B4CI39;A0A3B4CI39;A0A3B4CI39;Dld;dld;dld;dld;dld;dld;A0A3B4CI39;dldh;Dld;A0A3B4CI39;A0A3B4CI39;dldh;dldh;A0A3B4CI39;Dld;A0A3B4CI39;Dld;dldh;Dld;dldh;dldh;dldh;Dld;dld;dld;dld;dld;Dld;dld;dldh;A0A3B4CI39;Dld;dldh;A0A3B4CI39;Dld;A0A3B4CI39;A0A3B4CI39…	GO:0016668-IEA;GO:0060047-IEA;GO:0060047-IMP;GO:0016491-IEA;GO:0050660-IEA;GO:0045454-IEA;GO:0009055-IEA;GO:0055114-IEA;GO:0022900-IEA;GO:0005623-IEA;GO:0004148-IEA	oxidoreductase activity, acting on a sulfur group of donors, NAD(P) as acceptor-IEA;heart contraction-IEA;heart contraction-IMP;oxidoreductase activity-IEA;flavin adenine dinucleotide binding-IEA;cell redox homeostasis-IEA;electron transfer activity-IEA;oxidation-reduction process-IEA;electron transport chain-IEA;cell-IEA;dihydrolipoyl dehydrogenase activity-IEA	noIPR;noIPR;IPR023753;IPR016156;IPR036188;IPR001100;IPR004099;IPR006258;IPR036188;noIPR;noIPR;IPR036188;IPR016156	Aquaporin-like;Aquaporin-like;FAD/NAD(P)-binding domain;FAD/NAD-linked reductase, dimerisation domain superfamily;FAD/NAD(P)-binding domain superfamily;Pyridine nucleotide-disulphide oxidoreductase, class I;Pyridine nucleotide-disulphide oxidoreductase, dimerisation domain;Dihydrolipoamide dehydrogenase;FAD/NAD(P)-binding domain superfamily;FAD/NAD(P)-binding domain superfamily;FAD/NAD(P)-binding…	-12760.1	-12755.6	0.00248202
OG0009375	gene13097	mitochondrial import receptor subunit TOM70	SMAX5B_007839;SMAX5B_007839;tomm70a;SMAX5B_007839;tomm70a;tomm70;SMAX5B_007839;tomm70a;tomm70a;tomm70;SMAX5B_007839;SMAX5B_007839	GO:0016020-IEA;GO:0016021-IEA;GO:0055015-IEA	membrane-IEA;integral component of membrane-IEA;ventricular cardiac muscle cell development-IEA	IPR011990;IPR001440;IPR011990;noIPR;noIPR;noIPR;noIPR;IPR019734;IPR019734;IPR013026;IPR019734;IPR011990;IPR011990	Tetratricopeptide-like helical domain superfamily;Tetratricopeptide repeat 1;Tetratricopeptide-like helical domain superfamily;Tetratricopeptide-like helical domain superfamily;Tetratricopeptide-like helical domain superfamily;Tetratricopeptide-like helical domain superfamily;Tetratricopeptide-like helical domain superfamily;Tetratricopeptide repeat;Tetratricopeptide repeat;Tetratricopeptide repe…	-15346.8	-15344.5	0.0311009
OG0009376	gene16631	serine/threonine-protein kinase ULK2 isoform X1	A0A3B4DR74;A0A3B1K731;ulk2;ulk2;ulk2;ulk2;A0A3B1K731;A0A3B1K731;ulk2;A0A3B1K731;ulk2;ulk2;A0A3B4DR74;A0A3B4DR74;A0A3B4DR74;ulk2;ulk2;ulk2;ulk2;ulk2;ulk2;A0A3B1K731;A0A3B1K731;A0A3B1K731;ulk2;ulk2;ulk2;ulk2;A0A3B4DR74;ulk2;A0A3B1K731;ulk2;A0A3B4DR74;A0A3B4DR74;A0A3B4DR74;ulk2	GO:0140059-IEA;GO:0021986-IEA;GO:0016310-IEA;GO:0004672-IEA;GO:0016301-IEA;GO:0004674-IEA;GO:0005524-IEA;GO:0016358-IEA;GO:0048814-IEA;GO:0006468-IEA	dendrite arborization-IEA;habenula development-IEA;phosphorylation-IEA;protein kinase activity-IEA;kinase activity-IEA;protein serine/threonine kinase activity-IEA;ATP binding-IEA;dendrite development-IEA;regulation of dendrite morphogenesis-IEA;protein phosphorylation-IEA	noIPR;noIPR;IPR022708;noIPR;IPR000719;noIPR;noIPR;noIPR;noIPR;noIPR;noIPR;noIPR;noIPR;noIPR;noIPR;noIPR;noIPR;noIPR;IPR000719;IPR011009	Cation/H+ exchanger, CPA1 family;Cation/H+ exchanger, CPA1 family;Serine/threonine-protein kinase, C-terminal;Serine/threonine-protein kinase, C-terminal;Protein kinase domain;Protein kinase domain;Protein kinase domain;Protein kinase domain;Protein kinase domain;Protein kinase domain;Protein kinase domain;Protein kinase domain;Protein kinase domain;Protein kinase domain;Protein kinase domain;Pro…	-30544.2	-30518.2	0
OG0009411	gene9019	mitogen-activated protein kinase kinase kinase 3	map3k3;map3k3;map3k3;map3k3;W5KWF6;map3k3;W5KWF6;A0A3B4CH49;A0A3B4CH49;map3k3;map3k3;W5KWF6;map3k3;map3k3;map3k3;map3k3;map3k3;map3k3;map3k3;map3k3;map3k3;map3k3;DPX16_16970;map3k3;A0A3B4CH49;map3k3;map3k3;map3k3;DPX16_16970;map3k3;map3k3;W5KWF6;map3k3;A0A3B4CH49;map3k3;map3k3;map3k3;map3k3;map3k3;map3k3;map3k3;map3k3;W5KWF6;W5KWF6;A0A3B4CH49;map3k3;map3k3;A0A3B4CH49	GO:0007507-IGI;GO:0007507-IEA;GO:0009948-IGI;GO:0009948-IEA;GO:0023014-IBA;GO:0005737-IBA;GO:0031098-IBA;GO:0032147-IBA;GO:0016310-IEA;GO:0004672-IEA;GO:0016301-IEA;GO:0004674-IBA;GO:0005524-IEA;GO:0006468-IEA	heart development-IGI;heart development-IEA;anterior/posterior axis specification-IGI;anterior/posterior axis specification-IEA;signal transduction by protein phosphorylation-IBA;cytoplasm-IBA;stress-activated protein kinase signaling cascade-IBA;activation of protein kinase activity-IBA;phosphorylation-IEA;protein kinase activity-IEA;kinase activity-IEA;protein serine/threonine kinase activity-I…	IPR000270;IPR000719;noIPR;noIPR;noIPR;noIPR;noIPR;noIPR;noIPR;noIPR;noIPR;IPR000270;IPR000719;IPR034879;IPR011009;noIPR	PB1 domain;Protein kinase domain;Protein kinase domain;Protein kinase domain;Protein kinase domain;Protein kinase domain;Protein kinase domain;Protein kinase domain;Protein kinase domain;Protein kinase domain;Protein kinase domain;PB1 domain;Protein kinase domain;Mitogen-activated protein kinase kinase kinase 2/3, PB1 domain;Protein kinase-like domain superfamily;Protein kinase-like domain superf…	-13725.3	-13720.6	0.00230279
OG0009498	gene6802	vacuolar protein sorting-associated protein 51 homolog	vps51;vps51;vps51;vps51;vps51;vps51;vps51;vps51;vps51;vps51;vps51;vps51;vps51;vps51;vps51;vps51;vps51;vps51;vps51;vps51;vps51;vps51;vps51;vps51;vps51;vps51;vps51;vps51;vps51;vps51;vps51;vps51;vps51;vps51;vps51;vps51;vps51;vps51;vps51;vps51;vps51;vps51;vps51;vps51;vps51;vps51;vps51;vps51;vps51;vps51;vps51;vps51;vps51;vps51;vps51;vps51;vps51;vps51;vps51;vps51;vps51;vps51;vps51;vps51;vps51;vps51;vps…	GO:0006869-IEA;GO:0030306-IPI;GO:0005768-IEA;GO:0005802-IBA;GO:0010517-IMP;GO:0044241-IMP;GO:1990745-IBA;GO:1990745-ISS;GO:0005829-IEA;GO:0016020-IBA;GO:0055037-IEA;GO:0055037-ISS;GO:0032456-IBA;GO:0032456-ISS;GO:0048193-IBA;GO:0048193-IMP;GO:0007030-IBA;GO:0007030-IMP;GO:0007041-IBA;GO:0000938-IBA;GO:0000938-ISS;GO:0015031-IEA;GO:0005794-IEA;GO:0042147-IBA	lipid transport-IEA;ADP-ribosylation factor binding-IPI;endosome-IEA;trans-Golgi network-IBA;regulation of phospholipase activity-IMP;lipid digestion-IMP;EARP complex-IBA;EARP complex-ISS;cytosol-IEA;membrane-IBA;recycling endosome-IEA;recycling endosome-ISS;endocytic recycling-IBA;endocytic recycling-ISS;Golgi vesicle transport-IBA;Golgi vesicle transport-IMP;Golgi organization-IBA;Golgi organiz…	noIPR;noIPR;noIPR;IPR014812	Zona pellucida domain;Zona pellucida domain;Zona pellucida domain;Vacuolar protein sorting-associated protein 51	-24262.8	-24118.1	0
OG0009509	gene13060	carboxypeptidase B	EH28_08522;A0A3B5B5W9;CPB1;CPB1;CPB1;cpb1;CPB1;EH28_08522;cpb1;CPB1;A0A3B5B5W9;cpb1;cpb1;A0A3B5B5W9;CCH79_00004140;CPB1;CPB1;A0A3B5B5W9;CPB1;A0A3B5B5W9;CPB1;cpb1;CPB1;cpb1;EH28_08522;cpb1;EH28_08522;CPB1;CCH79_00004140;CPB1;cpb1;CPB1;EH28_08522;EH28_08522;A0A3B5B5W9;EH28_08522;cpb1;CCH79_00004140;CCH79_00004140;A0A3B5B5W9;EH28_08522;A0A3B5B5W9;CPB1;CPB1;cpb1;CPB1	GO:0004181-IEA;GO:0008270-IEA;GO:0004180-IEA;GO:0071466-IEA;GO:0006508-IEA	metallocarboxypeptidase activity-IEA;zinc ion binding-IEA;carboxypeptidase activity-IEA;cellular response to xenobiotic stimulus-IEA;proteolysis-IEA	IPR000834;IPR036990;IPR003146;noIPR;IPR000834;noIPR;noIPR;noIPR;noIPR	Peptidase M14, carboxypeptidase A;Metallocarboxypeptidase-like, propeptide;Carboxypeptidase, activation peptide;Carboxypeptidase, activation peptide;Peptidase M14, carboxypeptidase A;Peptidase M14, carboxypeptidase A;Peptidase M14, carboxypeptidase A;Peptidase M14, carboxypeptidase A;Peptidase M14, carboxypeptidase A	-13706.5	-13693.1	2.21e-07
OG0009520	gene844	integrator complex subunit 7	ints7;ints7;ints7;ints7;ints7;ints7;ints7;ints7;A0A3B4DRA2;ints7;ints7;ints7;ints7;ints7;ints7;ints7;ints7;ints7;ints7;ints7;ints7;ints7;ints7;ints7;ints7;ints7;GSONMT00044476001;ints7;ints7;ints7;ints7;ints7;A0A3B4DRA2;ints7;GSONMT00044476001;ints7;ints7;ints7;GSONMT00044476001;ints7;ints7;ints7;ints7;ints7;ints7;ints7;ints7;A0A3B4DRA2;ints7;ints7;ints7;ints7;ints7;ints7;ints7;GSONMT00044476001;…	GO:0034472-IBA;GO:0016180-IEA;GO:0007275-IEA;GO:0005694-IEA;GO:0002088-IEA;GO:0002088-IMP;GO:0032039-IEA;GO:0032039-IBA;GO:0005634-IEA;GO:0006974-IEA	snRNA 3'-end processing-IBA;snRNA processing-IEA;multicellular organism development-IEA;chromosome-IEA;lens development in camera-type eye-IEA;lens development in camera-type eye-IMP;integrator complex-IEA;integrator complex-IBA;nucleus-IEA;cellular response to DNA damage stimulus-IEA	noIPR;noIPR;IPR033060;IPR016024	Nucleotide cyclase;Nucleotide cyclase;Integrator complex subunit 7;Armadillo-type fold	-2484.46	-2495.3	3.215e-06
OG0009544	gene15467	estrogen receptor isoform X1	esr1;ERa;esr1;A9XE64;esr1;A9XE64;A9XE64;esr1;esr1;esr1;esr1;A9XE64;ERa;esr1;esr1;ERa;esr1;esr1;ERa;A9XE64;esr1;esr1;esr1;esr1;A9XE64;ERa;esr1;A9XE64;esr1;esr1;A9XE64;esr1;esr1;esr1;esr1;esr1;esr1;esr1;A9XE64;A9XE64;esr1;A9XE64;A9XE64;esr1;esr1;A9XE64;esr1;esr1;esr1;esr1;esr1;esr1;esr1;esr1;ERa;ERa;ERa;esr1;esr1;esr1;esr1;A9XE64;esr1;esr1;ERa;ERa;ERa;esr1;A9XE64;ERa;esr1;A9XE64;esr1;ERa;A9XE64;A9X…	GO:0003677-IEA;GO:0003700-IEA;GO:0046872-IEA;GO:0003707-IEA;GO:0030520-IMP;GO:0050776-IMP;GO:0008270-IEA;GO:0030284-IEA;GO:0030284-IMP;GO:0030284-IDA;GO:0005496-IEA;GO:0006355-IEA;GO:0042562-IDA;GO:0043401-IEA;GO:0043565-IEA;GO:0008289-IEA;GO:0071392-IMP;GO:0005634-IEA;GO:0005634-ISS	DNA binding-IEA;DNA-binding transcription factor activity-IEA;metal ion binding-IEA;steroid hormone receptor activity-IEA;intracellular estrogen receptor signaling pathway-IMP;regulation of immune response-IMP;zinc ion binding-IEA;estrogen receptor activity-IEA;estrogen receptor activity-IMP;estrogen receptor activity-IDA;steroid binding-IEA;regulation of transcription, DNA-templated-IEA;hormone …	IPR001723;IPR001628;IPR001628;IPR000536;IPR001292;noIPR;IPR013088;noIPR;noIPR;noIPR;noIPR;noIPR;noIPR;IPR000536;IPR001628;noIPR;noIPR;IPR035500	Nuclear hormone receptor;Zinc finger, nuclear hormone receptor-type;Zinc finger, nuclear hormone receptor-type;Nuclear hormone receptor, ligand-binding domain;Oestrogen receptor;Oestrogen receptor;Zinc finger, NHR/GATA-type;Zinc finger, NHR/GATA-type;Zinc finger, NHR/GATA-type;Zinc finger, NHR/GATA-type;Zinc finger, NHR/GATA-type;Zinc finger, NHR/GATA-type;Zinc finger, NHR/GATA-type;Nuclear hormo…	-8620.8	-8610.31	4.631e-06
OG0009675	gene15381	FAS-associated factor 2	faf2;faf2;faf2;faf2;faf2;faf2	GO:0008150-ND;GO:0005575-ND;GO:0003674-ND	biological_process-ND;cellular_component-ND;molecular_function-ND	noIPR;noIPR;noIPR;noIPR;noIPR;noIPR;noIPR;noIPR;noIPR;IPR029071;IPR036249	Alkaline-phosphatase-like, core domain superfamily;Alkaline-phosphatase-like, core domain superfamily;Alkaline-phosphatase-like, core domain superfamily;Alkaline-phosphatase-like, core domain superfamily;Alkaline-phosphatase-like, core domain superfamily;Alkaline-phosphatase-like, core domain superfamily;Alkaline-phosphatase-like, core domain superfamily;Alkaline-phosphatase-like, core domain sup…	-4503.42	-4519.26	1.8e-08
OG0009698	gene17853	pre-mRNA-splicing factor ATP-dependent RNA helicase PRP16	DHX38;DHX38;DHX38;DHX38;LOC106562086;LOC106562086;M3ZM69;LOC106562086;LOC106562086;LOC106562086;LOC106587179;M3ZM69;dhx38;DHX38;dhx38;LOC106562086;LOC106587179;DHX38;LOC106587179;LOC106587179;DHX38;M3ZM69;dhx38;LOC106562086;dhx38;LOC106562086;dhx38;LOC106562086;LOC106587179;LOC106587179;dhx38;DHX38;dhx38;LOC106562086;LOC106587179;LOC106562086;LOC106587179;M3ZM69;LOC106562086;LOC106587179;LOC10658…	GO:0000398-IBA;GO:0000166-IEA;GO:0003723-IBA;GO:0004386-IEA;GO:0016787-IEA;GO:0005524-IEA;GO:0003676-IEA;GO:0034459-IBA	mRNA splicing, via spliceosome-IBA;nucleotide binding-IEA;RNA binding-IBA;helicase activity-IEA;hydrolase activity-IEA;ATP binding-IEA;nucleic acid binding-IEA;ATP-dependent 3'-5' RNA helicase activity-IBA	IPR011709;IPR001650;IPR011545;noIPR;IPR007502;noIPR;noIPR;noIPR;noIPR;noIPR;noIPR;noIPR;noIPR;noIPR;noIPR;noIPR;IPR001650;IPR014001;IPR001650;noIPR;IPR027417	Domain of unknown function DUF1605;Helicase, C-terminal;DEAD/DEAH box helicase domain;DEAD/DEAH box helicase domain;Helicase-associated domain;Helicase-associated domain;Helicase-associated domain;Helicase-associated domain;Helicase-associated domain;Helicase-associated domain;Helicase-associated domain;Helicase-associated domain;Helicase-associated domain;Helicase-associated domain;Helicase-asso…	-51698.4	-51696.2	0.032461
OG0011207	gene16135	nuclear receptor subfamily 2 group E member 1	nr2e1;EH28_03083;EH28_03083;EH28_03083;nr2e1;nr2e1;EH28_03083;nr2e1;EH28_03083;nr2e1;EH28_03083;nr2e1;nr2e1;EH28_03083;nr2e1;nr2e1;nr2e1;nr2e1;EH28_03083;EH28_03083;EH28_03083;EH28_03083;nr2e1;EH28_03083;nr2e1;nr2e1;nr2e1;EH28_03083;nr2e1;nr2e1;nr2e1;nr2e1;EH28_03083;nr2e1;nr2e1;EH28_03083;nr2e1;nr2e1;nr2e1;nr2e1;EH28_03083;nr2e1;EH28_03083;nr2e1;nr2e1;nr2e1;nr2e1;EH28_03083;nr2e1;nr2e1;nr2e1;nr2…	GO:0003677-IEA;GO:0003700-IEA;GO:0008270-IEA;GO:0046872-IEA;GO:0006355-IEA;GO:0003707-IEA;GO:0043401-IEA;GO:0043565-IEA;GO:0005634-IEA	DNA binding-IEA;DNA-binding transcription factor activity-IEA;zinc ion binding-IEA;metal ion binding-IEA;regulation of transcription, DNA-templated-IEA;steroid hormone receptor activity-IEA;steroid hormone mediated signaling pathway-IEA;sequence-specific DNA binding-IEA;nucleus-IEA	IPR001723;IPR001628;noIPR;IPR001628;IPR000536;IPR013088;noIPR;noIPR;noIPR;IPR000536;IPR001628;noIPR;noIPR;IPR035500;noIPR	Nuclear hormone receptor;Zinc finger, nuclear hormone receptor-type;Zinc finger, nuclear hormone receptor-type;Zinc finger, nuclear hormone receptor-type;Nuclear hormone receptor, ligand-binding domain;Zinc finger, NHR/GATA-type;Zinc finger, NHR/GATA-type;Zinc finger, NHR/GATA-type;Zinc finger, NHR/GATA-type;Nuclear hormone receptor, ligand-binding domain;Zinc finger, nuclear hormone receptor-typ…	-4531.74	-4542.78	2.635e-06
OG0009873	gene12735	RNA polymerase II-associated factor 1 homolog	paf1;paf1;paf1;paf1;paf1;paf1;paf1;paf1;paf1;paf1;paf1;PAF1;paf1;PAF1;A0A3B4CDV6;paf1;paf1;paf1;paf1;paf1;paf1;paf1;paf1;paf1;paf1;paf1;paf1;paf1;paf1;paf1;paf1;paf1;paf1;paf1;paf1;paf1;paf1;paf1;paf1;paf1;paf1;paf1;paf1;paf1;paf1;paf1;paf1;paf1;paf1;paf1;paf1;paf1;PAF1;paf1;paf1;paf1;paf1;paf1;paf1;paf1;A0A3B4CDV6;paf1;paf1;paf1;PAF1;A0A3B4CDV6;A0A3B4CDV6;A0A3B4CDV6;PAF1;paf1;paf1;PAF1;paf1;A0A3…	GO:0007507-IMP;GO:0000122-ISS;GO:0032968-ISS;GO:0016570-IEA;GO:0016593-IEA;GO:0016593-IBA;GO:0016593-IDA;GO:0003682-IBA;GO:0005634-IEA;GO:0005634-IDA;GO:0006368-IEA;GO:0000993-IBA;GO:0000993-ISS;GO:0035327-IBA;GO:0045944-ISS	heart development-IMP;negative regulation of transcription by RNA polymerase II-ISS;positive regulation of transcription elongation from RNA polymerase II promoter-ISS;histone modification-IEA;Cdc73/Paf1 complex-IEA;Cdc73/Paf1 complex-IBA;Cdc73/Paf1 complex-IDA;chromatin binding-IBA;nucleus-IEA;nucleus-IDA;transcription elongation from RNA polymerase II promoter-IEA;RNA polymerase II complex bind…	IPR007133;noIPR;noIPR;noIPR;IPR007133;noIPR	RNA polymerase II associated factor Paf1;RNA polymerase II associated factor Paf1;RNA polymerase II associated factor Paf1;RNA polymerase II associated factor Paf1;RNA polymerase II associated factor Paf1;RNA polymerase II associated factor Paf1	-5768.94	-5762.29	0.000265013
OG0009946	gene16734	DNA-directed RNA polymerase II subunit RPB1	Polr2a;DPX16_22025;A0A3B4C1X9;A0A3B1J9R7;A0A3B4C1X9;A0A3B1J9R7;A0A3B4C1X9;A0A3B4C1X9;Polr2a;A0A3B1J9R7;A0A3B4C1X9;A0A3B4C1X9;Polr2a;Polr2a;A0A3B4C1X9;A0A3B1J9R7;Polr2a;A0A3B4C1X9;Polr2a;Polr2a;A0A3B4C1X9;A0A3B1J9R7;A0A3B1J9R7;A0A3B1J9R7;A0A3B4C1X9;A0A3B1J9R7;Polr2a;Polr2a;Polr2a;A0A3B1J9R7;A0A3B1J9R7;A0A3B1J9R7;A0A3B4C1X9;Polr2a;A0A3B1J9R7;Polr2a;A0A3B4C1X9;A0A3B4C1X9;Polr2a;A0A3B1J9R7;A0A3B1J9R7…	GO:0003677-IEA;GO:0016779-IEA;GO:0003899-IEA;GO:0006351-IEA;GO:0006366-IEA;GO:0032774-IEA;GO:0016740-IEA;GO:0005665-IEA	DNA binding-IEA;nucleotidyltransferase activity-IEA;DNA-directed 5'-3' RNA polymerase activity-IEA;transcription, DNA-templated-IEA;transcription by RNA polymerase II-IEA;RNA biosynthetic process-IEA;transferase activity-IEA;RNA polymerase II, core complex-IEA	IPR038120;noIPR;IPR007083;IPR007081;noIPR;IPR007075;IPR007066;noIPR;noIPR;noIPR;IPR038593;noIPR;IPR000722;IPR007073;IPR007080;noIPR;noIPR;noIPR;noIPR;noIPR;noIPR;noIPR;noIPR	RNA polymerase Rpb1, funnel domain superfamily;RNA polymerase Rpb1, funnel domain superfamily;RNA polymerase Rpb1, domain 4;RNA polymerase Rpb1, domain 5;RNA polymerase Rpb1, domain 5;RNA polymerase Rpb1, domain 6;RNA polymerase Rpb1, domain 3;RNA polymerase Rpb1, domain 3;RNA polymerase Rpb1, domain 3;RNA polymerase Rpb1, domain 3;RNA polymerase Rpb1, domain 7 superfamily;RNA polymerase Rpb1, do…	-41464.5	-38196.9	0
OG0010010	gene13588	26S proteasome non-ATPase regulatory subunit 6	A0A3B4EUT0;psmd6;psmd6;PSMD6;psmd6;PSMD6;psmd6;A0A3B4EUT0;PSMD6;PSMD6;PSMD6;PSMD6;PSMD6;psmd6;A0A3B4EUT0;psmd6;psmd6;PSMD6;PSMD6;A0A3B4EUT0;psmd6;PSMD6;PSMD6;PSMD6	GO:0043161-IEA;GO:0050790-IEA;GO:0030234-IEA;GO:0000502-IEA;GO:0070306-IEA	proteasome-mediated ubiquitin-dependent protein catabolic process-IEA;regulation of catalytic activity-IEA;enzyme regulator activity-IEA;proteasome complex-IEA;lens fiber cell differentiation-IEA	IPR019585;noIPR;IPR000717;noIPR;IPR035268;IPR000717;IPR011990;IPR036390	26S proteasome regulatory subunit Rpn7/COP9 signalosome complex subunit 1;26S proteasome regulatory subunit Rpn7/COP9 signalosome complex subunit 1;Proteasome component (PCI) domain;Proteasome component (PCI) domain;26S Proteasome non-ATPase regulatory subunit 6;Proteasome component (PCI) domain;Tetratricopeptide-like helical domain superfamily;Winged helix DNA-binding domain superfamily	-6715.6	-6728.32	4.56e-07
OG0010016	gene1792	solute carrier family 2, facilitated glucose transporter member 2	DPX16_18378;SLC2A2;glut2;N0A4A7;glut2;SLC2A2;SLC2A2;slc2a2;slc2a2;SLC2A2;N0A4A7;slc2a2;slc2a2;A0A3B3TZW5;A0A3B3TZW5;N0A4A7;slc2a2;A0A3B3TZW5;SLC2A2;A0A3B3TZW5;SLC2A2;slc2a2;slc2a2;slc2a2;glut2;slc2a2;glut2;glut2;slc2a2;slc2a2;N0A4A7;SLC2A2;slc2a2;slc2a2;A0A3B3TZW5;slc2a2;glut2;slc2a2;slc2a2;slc2a2;SLC2A2;glut2;slc2a2;SLC2A2;slc2a2;slc2a2;slc2a2;SLC2A2;glut2;slc2a2;slc2a2;N0A4A7;glut2;slc2a2;glut2…	GO:0055085-IEA;GO:0001889-IMP;GO:0046323-IMP;GO:0046323-IDA;GO:0016020-IEA;GO:0055056-IDA;GO:0016021-IEA;GO:1904659-IDA;GO:0008643-IEA;GO:0007420-IMP;GO:0022857-IEA;GO:0005215-IEA;GO:0008645-IDA	transmembrane transport-IEA;liver development-IMP;glucose import-IMP;glucose import-IDA;membrane-IEA;D-glucose transmembrane transporter activity-IDA;integral component of membrane-IEA;glucose transmembrane transport-IDA;carbohydrate transport-IEA;brain development-IMP;transmembrane transporter activity-IEA;transporter activity-IEA;hexose transmembrane transport-IDA	IPR003663;IPR003663;noIPR;IPR005828;noIPR;noIPR;IPR020846;IPR020846;IPR036259	Sugar/inositol transporter;Sugar/inositol transporter;Sugar/inositol transporter;Major facilitator, sugar transporter-like;Major facilitator, sugar transporter-like;Major facilitator, sugar transporter-like;Major facilitator superfamily domain;Major facilitator superfamily domain;MFS transporter superfamily	-15750.9	-15333.1	0
OG0010954	gene3524	60S ribosomal export protein NMD3	nmd3;nmd3;nmd3;nmd3;nmd3;SMAX5B_013309;nmd3;nmd3;nmd3;SMAX5B_013309;nmd3;nmd3;SMAX5B_013309;SMAX5B_013309;nmd3;nmd3;nmd3;nmd3;nmd3;nmd3;nmd3;nmd3;nmd3;SMAX5B_013309;nmd3;SMAX5B_013309;nmd3;SMAX5B_013309;SMAX5B_013309;nmd3;nmd3;nmd3	GO:0005737-IEA;GO:0043023-IEA;GO:0015031-IEA;GO:0005634-IEA	cytoplasm-IEA;ribosomal large subunit binding-IEA;protein transport-IEA;nucleus-IEA	IPR007064;IPR039768	Nmd3, N-terminal;Ribosomal export protein Nmd3	-15614.5	-15638.9	0
OG0010048	gene22042	p53-induced death domain-containing protein 1	PIDD;A0A3B4DGB1;A0A3B4DGB1;A0A3B4DGB1;PIDD;A0A3B4DGB1;A0A3B4DGB1;PIDD;PIDD;PIDD;A0A3B4DGB1;PIDD	GO:0007165-IEA;GO:0006915-IEA;GO:0006974-IEA	signal transduction-IEA;apoptotic process-IEA;cellular response to DNA damage stimulus-IEA	noIPR;IPR023395;IPR018108;noIPR;noIPR;IPR001611;noIPR;IPR032675;noIPR;noIPR;noIPR;noIPR;noIPR;noIPR;IPR001611;IPR001611;IPR000906;IPR018108;IPR001611;IPR001611;IPR018108;IPR000906;IPR018108;IPR001611;IPR001611;IPR001611;IPR023395;noIPR	Cadherin-like superfamily;Mitochondrial carrier domain superfamily;Mitochondrial substrate/solute carrier;Mitochondrial substrate/solute carrier;Mitochondrial substrate/solute carrier;Leucine-rich repeat;Leucine-rich repeat;Leucine-rich repeat domain superfamily;Leucine-rich repeat domain superfamily;Leucine-rich repeat domain superfamily;Leucine-rich repeat domain superfamily;Leucine-rich repeat…	-22570.1	-22568	0.043384
OG0010073	gene20745	protein FAM91A1	fam91a1;fam91a1;fam91a1;fam91a1;fam91a1;fam91a1;fam91a1;fam91a1;fam91a1;fam91a1;fam91a1;fam91a1;fam91a1;fam91a1;fam91a1	GO:0005802-ISS;GO:0031410-IEA;GO:0031410-ISS;GO:0005794-IEA;GO:0006886-ISS	trans-Golgi network-ISS;cytoplasmic vesicle-IEA;cytoplasmic vesicle-ISS;Golgi apparatus-IEA;intracellular protein transport-ISS	IPR028091;IPR028097;noIPR;noIPR;noIPR;IPR039199;noIPR	FAM91, N-terminal domain;FAM91, C-terminal domain;FAM91, C-terminal domain;FAM91, C-terminal domain;FAM91, C-terminal domain;FAM91;FAM91	-23699.5	-23702	0.0236203
OG0010074	gene17061	nicalin isoform X1	ncln;ncln;ncln;ncln;ncln;ncln;ncln;ncln;ncln;ncln;ncln;ncln;ncln;ncln;ncln;ncln;ncln;ncln	GO:0005789-IEA;GO:0048484-IEA;GO:1900176-IEA;GO:0016020-IEA;GO:0016021-IEA;GO:0009966-IEA	endoplasmic reticulum membrane-IEA;enteric nervous system development-IEA;negative regulation of nodal signaling pathway involved in determination of lateral mesoderm left/right asymmetry-IEA;membrane-IEA;integral component of membrane-IEA;regulation of signal transduction-IEA	IPR016574;noIPR;IPR007484;IPR016574;noIPR;noIPR;noIPR	Nicalin;Nicalin;Peptidase M28;Nicalin;Nicalin;Nicalin;Nicalin	-14104.6	-14101.3	0.00972484
OG0011068	gene20076	transmembrane protein 165	tmem165;A0A3B4DP17;TMEM165;TMEM165;tmem165;tmem165;TMEM165;tmem165;TMEM165;TMEM165;tmem165;tmem165;TMEM165;TMEM165;tmem165;tmem165;TMEM165;TMEM165;A0A3B4DP17;DPX16_14502;TMEM165;tmem165;tmem165;tmem165;TMEM165;tmem165;A0A3B4DP17;TMEM165;tmem165;tmem165;tmem165;tmem165;TMEM165;A0A3B4DP17;TMEM165;TMEM165;TMEM165	GO:0016020-IEA;GO:0016021-IEA;GO:0002062-IEA;GO:0002062-IMP;GO:0001649-IEA;GO:0001649-IMP;GO:0006487-IEA;GO:0006487-IMP;GO:0048703-IEA;GO:0048703-IMP;GO:0051216-IEA;GO:0051216-IMP;GO:0060536-IEA;GO:0060536-IMP	membrane-IEA;integral component of membrane-IEA;chondrocyte differentiation-IEA;chondrocyte differentiation-IMP;osteoblast differentiation-IEA;osteoblast differentiation-IMP;protein N-linked glycosylation-IEA;protein N-linked glycosylation-IMP;embryonic viscerocranium morphogenesis-IEA;embryonic viscerocranium morphogenesis-IMP;cartilage development-IEA;cartilage development-IMP;cartilage morphog…	IPR001727;noIPR;IPR001727	Gdt1 family;Gdt1 family;Gdt1 family	-9372.94	-9362.53	5.019e-06
OG0010171	gene4081	testis-expressed sequence 10 protein homolog	tex10;tex10;tex10;tex10;tex10;tex10;tex10;tex10;tex10;tex10;tex10;tex10;tex10;tex10;tex10;tex10;tex10;tex10	GO:0097344-IBA;GO:0005654-IEA;GO:0005730-IEA;GO:0071339-IBA;GO:0071339-ISS;GO:0005634-IEA	Rix1 complex-IBA;nucleoplasm-IEA;nucleolus-IEA;MLL1 complex-IBA;MLL1 complex-ISS;nucleus-IEA	IPR011989;IPR024679;noIPR;IPR037947;IPR016024	Armadillo-like helical;Pre-rRNA-processing protein Ipi1, N-terminal;Pre-rRNA-processing protein Ipi1, N-terminal;Testis-expressed protein 10/pre-rRNA-processing protein Ipi1;Armadillo-type fold	-33816.6	-33043.9	0
OG0010223	gene21925	estradiol 17-beta-dehydrogenase 1	hsd17b1;hsd17b1;hsd17b1;hsd17b1;hsd17b1;hsd17b1;hsd17b1;Hsd17b1;HSD17B1;hsd17b1;hsd17b1;hsd17b1;Hsd17b1;hsd17b1;hsd17b1;hsd17b1;hsd17b1;HSD17B1;hsd17b1;HSD17B1;hsd17b1;hsd17b1;HSD17B1;hsd17b1;hsd17b1;hsd17b1;hsd17b1;hsd17b1;hsd17b1;hsd17b1;hsd17b1;HSD17B1;hsd17b1;HSD17B1;Hsd17b1;Hsd17b1;HSD17B1;hsd17b1;hsd17b1;hsd17b1;hsd17b1;Hsd17b1;HSD17B1;hsd17b1;hsd17b1;HSD17B1;hsd17b1;Hsd17b1;hsd17b1;HSD17B1…	GO:0016229-IEA;GO:0016229-IDA;GO:0005737-IEA;GO:0006703-IEA;GO:0006703-IDA;GO:0008209-IEA;GO:0008209-IDA;GO:0016491-IEA;GO:0047035-IDA;GO:0055114-IEA;GO:0004303-IEA;GO:0004303-IDA	steroid dehydrogenase activity-IEA;steroid dehydrogenase activity-IDA;cytoplasm-IEA;estrogen biosynthetic process-IEA;estrogen biosynthetic process-IDA;androgen metabolic process-IEA;androgen metabolic process-IDA;oxidoreductase activity-IEA;testosterone dehydrogenase (NAD+) activity-IDA;oxidation-reduction process-IEA;estradiol 17-beta-dehydrogenase activity-IEA;estradiol 17-beta-dehydrogenase a…	IPR002347;IPR002347;IPR023393;IPR002347;IPR005031;IPR029048;noIPR;noIPR;noIPR;noIPR;IPR029048;noIPR;IPR036291	Short-chain dehydrogenase/reductase SDR;Short-chain dehydrogenase/reductase SDR;START-like domain superfamily;Short-chain dehydrogenase/reductase SDR;Coenzyme Q-binding protein COQ10, START domain;Heat shock protein 70kD, C-terminal domain superfamily;Heat shock protein 70kD, C-terminal domain superfamily;Heat shock protein 70kD, C-terminal domain superfamily;Heat shock protein 70kD, C-terminal d…	-9398.83	-9800.96	0
OG0010238	gene21874	vacuolar protein sorting-associated protein 11 homolog	vps11;Z043_121081;Z043_121081;vps11;Z043_121081;vps11;vps11;vps11;vps11;Z043_121081;vps11;vps11;Z043_121081;vps11;vps11;vps11;vps11;Z043_121081;vps11;Z043_121081;vps11;vps11;Z043_121081;vps11;Z043_121081;Z043_121081;vps11;Z043_121081;vps11;Z043_121081;Z043_121081;Z043_121081;Z043_121081;vps11;vps11;vps11;vps11;vps11;vps11;Z043_121081;vps11;Z043_121081;vps11;vps11;vps11;vps11;vps11;Z043_121081;Z04…	GO:0031902-IEA;GO:0005768-IEA;GO:0006914-IEA;GO:0016192-IEA;GO:0005769-IEA;GO:0006904-IEA;GO:0016020-IEA;GO:0031410-IEA;GO:0030674-IEA;GO:0030136-IEA;GO:0030897-IEA;GO:0033263-IEA;GO:0007032-IEA;GO:0015031-IEA;GO:0005764-IEA;GO:0005776-IEA;GO:0006886-IEA;GO:0005765-IEA	late endosome membrane-IEA;endosome-IEA;autophagy-IEA;vesicle-mediated transport-IEA;early endosome-IEA;vesicle docking involved in exocytosis-IEA;membrane-IEA;cytoplasmic vesicle-IEA;protein binding, bridging-IEA;clathrin-coated vesicle-IEA;HOPS complex-IEA;CORVET complex-IEA;endosome organization-IEA;protein transport-IEA;lysosome-IEA;autophagosome-IEA;intracellular protein transport-IEA;lysoso…	IPR015943;noIPR;IPR011990;IPR000547;IPR024763;IPR016528;IPR013083;IPR016528;noIPR;IPR000547;IPR000547;IPR001841;noIPR;IPR036322;IPR016024;noIPR	WD40/YVTN repeat-like-containing domain superfamily;WD40/YVTN repeat-like-containing domain superfamily;Tetratricopeptide-like helical domain superfamily;Clathrin, heavy chain/VPS, 7-fold repeat;Vacuolar protein sorting protein 11, C-terminal;Vacuolar protein sorting-associated protein 11;Zinc finger, RING/FYVE/PHD-type;Vacuolar protein sorting-associated protein 11;Vacuolar protein sorting-assoc…	-29800.3	-29802.5	0.0378072
OG0010250	gene9022	coiled-coil domain-containing protein 47	ccdc47;ccdc47;ccdc47;ccdc47;ccdc47;ccdc47;ccdc47;ccdc47;ccdc47;ccdc47;ccdc47;ccdc47	GO:0016020-IEA;GO:0016021-IEA;GO:0005509-IBA;GO:0005783-IBA	membrane-IEA;integral component of membrane-IEA;calcium ion binding-IBA;endoplasmic reticulum-IBA	IPR012879;noIPR;IPR012879	Protein of unknown function DUF1682;Protein of unknown function DUF1682;Protein of unknown function DUF1682	-11659.2	-11650	1.9647e-05
OG0010260	gene21878	periodic tryptophan protein 1 homolog	pwp1;pwp1;pwp1;pwp1;pwp1;pwp1	GO:0008150-ND;GO:0003674-ND;GO:0005634-IBA	biological_process-ND;molecular_function-ND;nucleus-IBA	IPR020472;IPR001680;IPR015943;noIPR;noIPR;IPR001680;IPR001680;IPR017986;IPR001680;IPR036322	G-protein beta WD-40 repeat;WD40 repeat;WD40/YVTN repeat-like-containing domain superfamily;WD40/YVTN repeat-like-containing domain superfamily;WD40/YVTN repeat-like-containing domain superfamily;WD40 repeat;WD40 repeat;WD40-repeat-containing domain;WD40 repeat;WD40-repeat-containing domain superfamily	-15604.5	-15579.7	0
OG0010305	gene6438	2-methoxy-6-polyprenyl-1,4-benzoquinol methylase, mitochondrial	COQ5;COQ5;coq5;COQ5;COQ5;coq5;COQ5;COQ5;COQ5;COQ5;coq5;COQ5;coq5;COQ5;COQ5;COQ5;COQ5;coq5;COQ5;COQ5;coq5;coq5;COQ5;COQ5;coq5;COQ5;COQ5;COQ5;COQ5;COQ5;COQ5;COQ5;COQ5;COQ5;coq5;COQ5;COQ5;coq5;coq5;COQ5;coq5;COQ5;COQ5;COQ5;COQ5;COQ5;coq5;coq5;COQ5;COQ5;COQ5;coq5;coq5;COQ5;coq5;coq5;coq5;COQ5;COQ5;COQ5;coq5;COQ5;COQ5;coq5;COQ5;coq5;COQ5;coq5;coq5;COQ5;COQ5;COQ5;COQ5;COQ5;coq5;COQ5;COQ5;COQ5;COQ5;coq5…	GO:0005739-IEA;GO:0005739-IBA;GO:0016020-IEA;GO:0043333-IEA;GO:0008168-IEA;GO:0016740-IEA;GO:0006744-IEA;GO:0032259-IEA;GO:0031314-IEA;GO:0008425-IEA;GO:0005743-IEA	mitochondrion-IEA;mitochondrion-IBA;membrane-IEA;2-octaprenyl-6-methoxy-1,4-benzoquinone methylase activity-IEA;methyltransferase activity-IEA;transferase activity-IEA;ubiquinone biosynthetic process-IEA;methylation-IEA;extrinsic component of mitochondrial inner membrane-IEA;2-polyprenyl-6-methoxy-1,4-benzoquinone methyltransferase activity-IEA;mitochondrial inner membrane-IEA	IPR004033;IPR004033;noIPR;noIPR;noIPR;noIPR;noIPR;IPR004033;noIPR;IPR029063	UbiE/COQ5 methyltransferase;UbiE/COQ5 methyltransferase;UbiE/COQ5 methyltransferase;UbiE/COQ5 methyltransferase;UbiE/COQ5 methyltransferase;UbiE/COQ5 methyltransferase;UbiE/COQ5 methyltransferase;UbiE/COQ5 methyltransferase;UbiE/COQ5 methyltransferase;S-adenosyl-L-methionine-dependent methyltransferase	-7654.51	-7849.19	0
OG0010416	gene537	F-box/LRR-repeat protein 5	fbxl5;fbxl5;fbxl5;fbxl5;fbxl5;fbxl5;fbxl5;fbxl5;fbxl5;fbxl5;fbxl5;fbxl5;fbxl5;fbxl5;fbxl5;fbxl5;fbxl5;fbxl5;fbxl5;fbxl5;fbxl5;fbxl5;fbxl5;fbxl5;fbxl5;fbxl5;fbxl5;fbxl5;fbxl5;fbxl5	GO:0055072-ISS;GO:0005506-ISS;GO:0005737-IEA;GO:0046872-IEA;GO:0031146-ISS;GO:0019005-ISS;GO:0048471-IEA;GO:0048471-ISS;GO:0016567-IEA;GO:0016567-ISS	iron ion homeostasis-ISS;iron ion binding-ISS;cytoplasm-IEA;metal ion binding-IEA;SCF-dependent proteasomal ubiquitin-dependent protein catabolic process-ISS;SCF ubiquitin ligase complex-ISS;perinuclear region of cytoplasm-IEA;perinuclear region of cytoplasm-ISS;protein ubiquitination-IEA;protein ubiquitination-ISS	IPR001611;noIPR;IPR001810;IPR032675;IPR012312;noIPR;IPR032675;noIPR;IPR001810;noIPR;IPR036047;noIPR	Leucine-rich repeat;Leucine-rich repeat;F-box domain;Leucine-rich repeat domain superfamily;Haemerythrin-like;Haemerythrin-like;Leucine-rich repeat domain superfamily;Leucine-rich repeat domain superfamily;F-box domain;F-box domain;F-box-like domain superfamily;F-box-like domain superfamily	-713.274	-709.279	0.00470294
OG0010655	gene6245	vacuolar protein sorting-associated protein 53 homolog	vps53;vps53;vps53;vps53;vps53;vps53;vps53;A0A3B4DJP8;vps53;vps53;vps53;vps53;vps53;vps53;vps53;A0A3B4DJP8;vps53;A0A3B4DJP8;vps53;vps53;vps53;vps53;vps53;vps53;A0A3B4DJP8;vps53;A0A3B4DJP8;vps53;vps53;vps53;A0A3B4DJP8;vps53;vps53;vps53;vps53;vps53	GO:0000938-IBA;GO:0000938-IEA;GO:0005829-IEA;GO:0042147-IBA;GO:0042147-IEA;GO:0003674-ND	GARP complex-IBA;GARP complex-IEA;cytosol-IEA;retrograde transport, endosome to Golgi-IBA;retrograde transport, endosome to Golgi-IEA;molecular_function-ND	IPR007234;noIPR;noIPR;IPR039766	Vps53-like, N-terminal;Vps53-like, N-terminal;Vps53-like, N-terminal;Vacuolar protein sorting-associated protein 53	-20753.2	-20744.3	2.3778e-05
OG0010705	gene486	membrane frizzled-related protein	mfrp;LOC106612628;mfrp;LOC106612628;LOC106612628;LOC106580824;LOC106580824;mfrp;LOC106612628;mfrp;LOC106612628;LOC106612628;LOC106612628;LOC106580824;LOC106612628;LOC106580824;mfrp;mfrp	GO:0001654-IEA;GO:0016020-IEA;GO:0016021-IEA	eye development-IEA;membrane-IEA;integral component of membrane-IEA	IPR002172;IPR020067;IPR035914;noIPR;IPR002172;IPR000859;IPR036790;IPR035914;noIPR;noIPR;IPR002172;IPR020067;IPR000859;IPR002172;IPR000859;IPR000859;IPR002172;IPR000859;IPR002172;IPR036055;IPR035914;IPR036790;IPR036055;IPR035914	Low-density lipoprotein (LDL) receptor class A repeat;Frizzled domain;Spermadhesin, CUB domain superfamily;Spermadhesin, CUB domain superfamily;Low-density lipoprotein (LDL) receptor class A repeat;CUB domain;Frizzled cysteine-rich domain superfamily;Spermadhesin, CUB domain superfamily;Spermadhesin, CUB domain superfamily;Spermadhesin, CUB domain superfamily;Low-density lipoprotein (LDL) recepto…	-13674.3	-13638.9	0
OG0010821	gene21994	tyrosine--tRNA ligase, mitochondrial	A0A3B4EGK0;yars2;A0A3B4EGK0;yars2;yars2;yars2;yars2;yars2;yars2;yars2;A0A3B4EGK0;yars2;A0A3B4EGK0;yars2;yars2;A0A3B4EGK0;yars2;A0A3B4EGK0;A0A3B4EGK0;yars2;yars2;yars2;A0A3B4EGK0;yars2;yars2;yars2;yars2;yars2;A0A3B4EGK0;yars2;yars2;yars2;yars2;yars2;A0A3B4EGK0;A0A3B4EGK0;yars2;yars2;yars2;yars2;yars2;yars2;yars2;A0A3B4EGK0;yars2;yars2;yars2;yars2;yars2;yars2;A0A3B4EGK0;yars2;A0A3B4EGK0;yars2;A0A3B…	GO:0006418-IEA;GO:0000166-IEA;GO:0005737-IEA;GO:0003723-IEA;GO:0004812-IEA;GO:0005739-IBA;GO:0005829-IBA;GO:0016874-IEA;GO:0006437-IEA;GO:0043039-IBA;GO:0004831-IEA;GO:0004831-IBA;GO:0005524-IEA;GO:0006412-IEA	tRNA aminoacylation for protein translation-IEA;nucleotide binding-IEA;cytoplasm-IEA;RNA binding-IEA;aminoacyl-tRNA ligase activity-IEA;mitochondrion-IBA;cytosol-IBA;ligase activity-IEA;tyrosyl-tRNA aminoacylation-IEA;tRNA aminoacylation-IBA;tyrosine-tRNA ligase activity-IEA;tyrosine-tRNA ligase activity-IBA;ATP binding-IEA;translation-IEA	IPR001723;IPR003074;noIPR;IPR000536;noIPR;IPR014729;IPR002307;IPR002305;noIPR;IPR024088;IPR000536;IPR002307;noIPR;IPR035500	Nuclear hormone receptor;Peroxisome proliferator-activated receptor;Peroxisome proliferator-activated receptor;Nuclear hormone receptor, ligand-binding domain;Nuclear hormone receptor, ligand-binding domain;Rossmann-like alpha/beta/alpha sandwich fold;Tyrosine-tRNA ligase;Aminoacyl-tRNA synthetase, class Ic;Aminoacyl-tRNA synthetase, class Ic;Tyrosine-tRNA ligase, bacterial-type;Nuclear hormone r…	-12204.2	-12527.9	0
OG0010827	gene15481	vacuolar protein sorting-associated protein 18 homolog	LOC106571062;A0A3P9AHG3;vps18;vps18;vps18;vps18;vps18;LOC106608270;LOC106608270;LOC106608270;vps18;LOC106608270;LOC106571062;LOC106571062;vps18;LOC106571062;vps18;LOC106571062;LOC106608270;LOC106571062;vps18;vps18;vps18;vps18;vps18;vps18;vps18;vps18;vps18;vps18;vps18;vps18;A0A3P9AHG3;vps18;LOC106608270;vps18	GO:0015721-IEA;GO:0016192-IEA;GO:0060036-IEA;GO:0043485-IEA;GO:0045176-IEA;GO:0048069-IEA;GO:0048757-IEA;GO:0008333-IEA;GO:0005623-IEA;GO:0006886-IEA;GO:0007634-IEA	bile acid and bile salt transport-IEA;vesicle-mediated transport-IEA;notochord cell vacuolation-IEA;endosome to pigment granule transport-IEA;apical protein localization-IEA;eye pigmentation-IEA;pigment granule maturation-IEA;endosome to lysosome transport-IEA;cell-IEA;intracellular protein transport-IEA;optokinetic behavior-IEA	IPR000547;IPR007810;IPR011990;noIPR;noIPR;IPR000547	Clathrin, heavy chain/VPS, 7-fold repeat;Pep3/Vps18/deep orange;Tetratricopeptide-like helical domain superfamily;Tetratricopeptide-like helical domain superfamily;Tetratricopeptide-like helical domain superfamily;Clathrin, heavy chain/VPS, 7-fold repeat	-16819	-16807.1	1.163e-06
OG0010930	gene17642	cleft lip and palate transmembrane protein 1	A0A3B5A0G1;clptm1;clptm1;clptm1;clptm1;clptm1;clptm1;A0A3B4BWI4;clptm1;clptm1;A0A3B4BWI4;clptm1;clptm1;A0A3B5A0G1;clptm1;clptm1;A0A3B5A0G1;clptm1;clptm1;A0A3B4BWI4;clptm1;clptm1;clptm1;clptm1;A0A3B4BWI4;A0A3B5A0G1;clptm1;clptm1;clptm1;clptm1;clptm1	GO:0007275-IEA;GO:0016020-IEA;GO:0016021-IEA;GO:0030154-IEA;GO:0003674-ND	multicellular organism development-IEA;membrane-IEA;integral component of membrane-IEA;cell differentiation-IEA;molecular_function-ND	IPR008429;noIPR;noIPR;IPR008429	Cleft lip and palate transmembrane 1;Cleft lip and palate transmembrane 1;Cleft lip and palate transmembrane 1;Cleft lip and palate transmembrane 1	-18719.4	-18694.8	0
OG0010984	gene13114	origin recognition complex subunit 5	orc5;orc5;orc5;orc5;orc5;orc5;orc5;orc5;orc5;orc5;orc5;orc5;orc5;orc5;orc5;orc5;orc5;orc5	GO:0006270-IBA;GO:0003688-IBA;GO:0006260-IEA;GO:0000808-IEA;GO:0005664-IBA;GO:0005634-IEA	DNA replication initiation-IBA;DNA replication origin binding-IBA;DNA replication-IEA;origin recognition complex-IEA;nuclear origin of replication recognition complex-IBA;nucleus-IEA	IPR041664;IPR020796;noIPR;IPR020796;IPR027417	Orc1-like, AAA ATPase domain;Origin recognition complex, subunit 5;Origin recognition complex, subunit 5;Origin recognition complex, subunit 5;P-loop containing nucleoside triphosphate hydrolase	-14129	-14117.4	1.559e-06
OG0011068	gene20076	transmembrane protein 165	tmem165;A0A3B4DP17;TMEM165;TMEM165;tmem165;tmem165;TMEM165;tmem165;TMEM165;TMEM165;tmem165;tmem165;TMEM165;TMEM165;tmem165;tmem165;TMEM165;TMEM165;A0A3B4DP17;DPX16_14502;TMEM165;tmem165;tmem165;tmem165;TMEM165;tmem165;A0A3B4DP17;TMEM165;tmem165;tmem165;tmem165;tmem165;TMEM165;A0A3B4DP17;TMEM165;TMEM165;TMEM165	GO:0016020-IEA;GO:0016021-IEA;GO:0002062-IEA;GO:0002062-IMP;GO:0001649-IEA;GO:0001649-IMP;GO:0006487-IEA;GO:0006487-IMP;GO:0048703-IEA;GO:0048703-IMP;GO:0051216-IEA;GO:0051216-IMP;GO:0060536-IEA;GO:0060536-IMP	membrane-IEA;integral component of membrane-IEA;chondrocyte differentiation-IEA;chondrocyte differentiation-IMP;osteoblast differentiation-IEA;osteoblast differentiation-IMP;protein N-linked glycosylation-IEA;protein N-linked glycosylation-IMP;embryonic viscerocranium morphogenesis-IEA;embryonic viscerocranium morphogenesis-IMP;cartilage development-IEA;cartilage development-IMP;cartilage morphog…	IPR001727;noIPR;IPR001727	Gdt1 family;Gdt1 family;Gdt1 family	-9188.97	-9204.02	4.1e-08
OG0011092	gene16883	autophagy-related protein 9A-like	atg9a;A0A3B4C6F8;A0A3B4C6F8;atg9a;atg9a;atg9a;atg9a;atg9a;atg9a;A0A3B4C6F8;atg9a;atg9a;atg9a;A0A3B4C6F8;A0A3B4C6F8;A0A3B4C6F8;atg9a;atg9a;atg9a;atg9a;atg9a;A0A3B4C6F8;A0A3B4C6F8;atg9a;A0A3B4C6F8;atg9a;atg9a;atg9a;atg9a;atg9a;atg9a;atg9a;atg9a;atg9a;atg9a;atg9a;atg9a;atg9a;atg9a;atg9a;atg9a;atg9a;atg9a;atg9a;atg9a;atg9a;atg9a;atg9a;atg9a;atg9a;atg9a;atg9a;atg9a;A0A3B4C6F8;atg9a;atg9a;atg9a;atg9a;a…	GO:0006914-IEA;GO:0000045-IBA;GO:0030659-IEA;GO:0016020-IEA;GO:0016021-IEA;GO:0031410-IEA;GO:0044805-IBA;GO:0034497-IBA;GO:0000407-IBA;GO:0015031-IEA;GO:0005794-IEA;GO:0003674-ND;GO:0000422-IBA;GO:0005776-IBA	autophagy-IEA;autophagosome assembly-IBA;cytoplasmic vesicle membrane-IEA;membrane-IEA;integral component of membrane-IEA;cytoplasmic vesicle-IEA;late nucleophagy-IBA;protein localization to phagophore assembly site-IBA;phagophore assembly site-IBA;protein transport-IEA;Golgi apparatus-IEA;molecular_function-ND;autophagy of mitochondrion-IBA;autophagosome-IBA	IPR007241;noIPR;noIPR;noIPR;noIPR;noIPR;noIPR;IPR007241;IPR007241	Autophagy-related protein 9;Autophagy-related protein 9;Autophagy-related protein 9;Autophagy-related protein 9;Autophagy-related protein 9;Autophagy-related protein 9;Autophagy-related protein 9;Autophagy-related protein 9;Autophagy-related protein 9	-20972.4	-20965.6	0.000235927
OG0011176	gene16648	cdc42 effector protein 2-like				IPR029273;IPR000095;noIPR;noIPR;noIPR;noIPR;noIPR;noIPR;noIPR;noIPR;IPR000095	Cdc42 effector;CRIB domain;CRIB domain;CRIB domain;CRIB domain;CRIB domain;CRIB domain;CRIB domain;CRIB domain;CRIB domain;CRIB domain	-3003.84	-3001.49	0.0302402
OG0011206	gene3141	F-box/LRR-repeat protein 4	fbxl4;fbxl4;fbxl4;fbxl4;fbxl4;fbxl4;fbxl4;fbxl4;fbxl4;fbxl4	GO:0031146-IBA;GO:0019005-IBA;GO:0004842-IBA;GO:0016567-IEA;GO:0006511-IBA	SCF-dependent proteasomal ubiquitin-dependent protein catabolic process-IBA;SCF ubiquitin ligase complex-IBA;ubiquitin-protein transferase activity-IBA;protein ubiquitination-IEA;ubiquitin-dependent protein catabolic process-IBA	IPR032675;IPR001810;noIPR;IPR001810;IPR036047;noIPR	Leucine-rich repeat domain superfamily;F-box domain;F-box domain;F-box domain;F-box-like domain superfamily;F-box-like domain superfamily	-17047.2	-17764.6	0
OG0011207	gene16135	nuclear receptor subfamily 2 group E member 1	nr2e1;EH28_03083;EH28_03083;EH28_03083;nr2e1;nr2e1;EH28_03083;nr2e1;EH28_03083;nr2e1;EH28_03083;nr2e1;nr2e1;EH28_03083;nr2e1;nr2e1;nr2e1;nr2e1;EH28_03083;EH28_03083;EH28_03083;EH28_03083;nr2e1;EH28_03083;nr2e1;nr2e1;nr2e1;EH28_03083;nr2e1;nr2e1;nr2e1;nr2e1;EH28_03083;nr2e1;nr2e1;EH28_03083;nr2e1;nr2e1;nr2e1;nr2e1;EH28_03083;nr2e1;EH28_03083;nr2e1;nr2e1;nr2e1;nr2e1;EH28_03083;nr2e1;nr2e1;nr2e1;nr2…	GO:0003677-IEA;GO:0003700-IEA;GO:0008270-IEA;GO:0046872-IEA;GO:0006355-IEA;GO:0003707-IEA;GO:0043401-IEA;GO:0043565-IEA;GO:0005634-IEA	DNA binding-IEA;DNA-binding transcription factor activity-IEA;zinc ion binding-IEA;metal ion binding-IEA;regulation of transcription, DNA-templated-IEA;steroid hormone receptor activity-IEA;steroid hormone mediated signaling pathway-IEA;sequence-specific DNA binding-IEA;nucleus-IEA	IPR001723;IPR001628;noIPR;IPR001628;IPR000536;IPR013088;noIPR;noIPR;noIPR;IPR000536;IPR001628;noIPR;noIPR;IPR035500;noIPR	Nuclear hormone receptor;Zinc finger, nuclear hormone receptor-type;Zinc finger, nuclear hormone receptor-type;Zinc finger, nuclear hormone receptor-type;Nuclear hormone receptor, ligand-binding domain;Zinc finger, NHR/GATA-type;Zinc finger, NHR/GATA-type;Zinc finger, NHR/GATA-type;Zinc finger, NHR/GATA-type;Nuclear hormone receptor, ligand-binding domain;Zinc finger, nuclear hormone receptor-typ…	-5850.81	-5859.24	4.0167e-05
OG0011300	gene12385	density-regulated protein	DENR;DENR;DENR;DENR;DENR;DENR;DENR;DENR;DENR;DENR;DENR;DENR;DENR;DENR;DENR;DENR;DENR;DENR;DENR;DENR;DENR;DENR;DENR;DENR;DENR;DENR;DENR;DENR	GO:0003743-IEA;GO:0006413-IEA	translation initiation factor activity-IEA;translational initiation-IEA	noIPR;IPR001950;IPR005873;noIPR;noIPR;IPR005872;IPR001950;noIPR;IPR036877	P-loop containing nucleoside triphosphate hydrolase;SUI1 domain;Density-regulated protein DRP1;Density-regulated protein DRP1;Density-regulated protein DRP1;Archaeal/bacterial translation initiation factor SUI1;SUI1 domain;SUI1 domain;SUI1 domain superfamily	-4945.98	-4920.1	0
OG0011613	gene10791	glutamate-rich WD repeat-containing protein 1-like	grwd1;grwd1;GSONMT00021356001;GSONMT00021356001;grwd1;grwd1	GO:0005634-IEA	nucleus-IEA	IPR020472;IPR001680;IPR015943;IPR022052;noIPR;noIPR;noIPR;noIPR;noIPR;noIPR;IPR001680;IPR017986;IPR001680;IPR036322	G-protein beta WD-40 repeat;WD40 repeat;WD40/YVTN repeat-like-containing domain superfamily;Histone-binding protein RBBP4, N-terminal;Histone-binding protein RBBP4, N-terminal;Histone-binding protein RBBP4, N-terminal;Histone-binding protein RBBP4, N-terminal;Histone-binding protein RBBP4, N-terminal;Histone-binding protein RBBP4, N-terminal;Histone-binding protein RBBP4, N-terminal;WD40 repeat;W…	-13378.4	-13381.7	0.0103271
OG0011761	gene19083	eukaryotic translation initiation factor 3 subunit M	EIF3M;EIF3M;eif3m;eif3m;EIF3M;EIF3M;EIF3M;eif3m;A0A3P9C166;EIF3M;EIF3M;EIF3M;eif3m;EIF3M;eif3m;EIF3M;EIF3M;EIF3M;EIF3M;EIF3M;EIF3M;EIF3M;A0A3P9C166;EIF3M;eif3m;EIF3M;EIF3M;eif3m;EIF3M;EIF3M;EIF3M;EIF3M;EIF3M;EIF3M;EIF3M;EIF3M;EIF3M;EIF3M;EIF3M;eif3m;EIF3M;EIF3M;EIF3M;EIF3M;eif3m;EIF3M;A0A3P9C166;EIF3M;EIF3M;EIF3M;EIF3M;EIF3M;EIF3M;EIF3M;EIF3M;EIF3M;EIF3M;EIF3M;EIF3M;EIF3M;eif3m;eif3m;eif3m;EIF3M;…	GO:0003743-IEA;GO:0005737-IEA;GO:0001732-IEA;GO:0016282-IEA;GO:0002183-IEA;GO:0002183-IBA;GO:0071541-IEA;GO:0005852-IEA;GO:0005852-IBA;GO:0033290-IEA;GO:0006412-IEA;GO:0016787-IEA;GO:0006413-IEA	translation initiation factor activity-IEA;cytoplasm-IEA;formation of cytoplasmic translation initiation complex-IEA;eukaryotic 43S preinitiation complex-IEA;cytoplasmic translational initiation-IEA;cytoplasmic translational initiation-IBA;eukaryotic translation initiation factor 3 complex, eIF3m-IEA;eukaryotic translation initiation factor 3 complex-IEA;eukaryotic translation initiation factor 3…	IPR000294;IPR000294;IPR000717;noIPR;IPR017857;noIPR;noIPR;IPR027528;IPR000717;IPR000294;IPR035972;IPR016024;IPR036390	Gamma-carboxyglutamic acid-rich (GLA) domain;Gamma-carboxyglutamic acid-rich (GLA) domain;Proteasome component (PCI) domain;Proteasome component (PCI) domain;Coagulation factor-like, Gla domain superfamily;Coagulation factor-like, Gla domain superfamily;Coagulation factor-like, Gla domain superfamily;Eukaryotic translation initiation factor 3 subunit M;Proteasome component (PCI) domain;Gamma-carb…	-6989.11	-6970.18	1e-09
OG0011832	gene22034	AP-4 complex subunit epsilon-1	H920_01136;AP4E1;AP4E1;H920_01136;ap4e1;H920_01136;ap4e1;H920_01136;AP4E1;A0A3B4BLF0;H920_01136;A0A3B4BLF0;A0A3B4BLF0;H920_01136;AP4E1;H920_01136;A0A3B4BLF0;ap4e1;AP4E1;A0A3B4BLF0;AP4E1;ap4e1;A0A3B4BLF0;H920_01136;AP4E1;AP4E1;AP4E1;AP4E1;ap4e1;A0A3B4BLF0;H920_01136;AP4E1;H920_01136;A0A3B4BLF0;AP4E1;AP4E1;AP4E1;A0A3B4BLF0;AP4E1;AP4E1;AP4E1;H920_01136;AP4E1;AP4E1;AP4E1;AP4E1;AP4E1;AP4E1;AP4E1;AP4E1…	GO:0016192-IEA;GO:0016020-IEA;GO:0015031-IEA;GO:0030124-IEA;GO:0005794-IEA;GO:0030117-IEA;GO:0006886-IEA	vesicle-mediated transport-IEA;membrane-IEA;protein transport-IEA;AP-4 adaptor complex-IEA;Golgi apparatus-IEA;membrane coat-IEA;intracellular protein transport-IEA	IPR011989;IPR002553;IPR028269;noIPR;noIPR;noIPR;noIPR;noIPR;noIPR;noIPR;noIPR;noIPR;noIPR;noIPR;noIPR;noIPR;IPR016024	Armadillo-like helical;Clathrin/coatomer adaptor, adaptin-like, N-terminal;AP-4 complex subunit epsilon-1, C-terminal;AP-4 complex subunit epsilon-1, C-terminal;AP-4 complex subunit epsilon-1, C-terminal;AP-4 complex subunit epsilon-1, C-terminal;AP-4 complex subunit epsilon-1, C-terminal;AP-4 complex subunit epsilon-1, C-terminal;AP-4 complex subunit epsilon-1, C-terminal;AP-4 complex subunit ep…	-14360.8	-14303.4	0

## Sheet: CAFE_summary
Supplementary Table 5: CAFE Result Summary
Species	Expanded fams	Genes gained	genes/expansion	Contracted fams	Genes lost	genes/contraction	No change	Avg. Expansion
Cm	207 (85)	1410	6.81	89 (15)	193	2.17	173	0.0555142
Coelacanth	105 (37)	1015	9.67	274 (2)	350	1.28	90	-0.147603
Zebrafish	245 (86)	1569	6.4	97 (1)	110	1.13	127	0.173684
Fugu	25 (2)	36	1.44	143 (27)	203	1.42	301	-0.175919
Cavefish	47 (4)	97	2.06	277 (14)	488	1.76	145	-0.378477
Stickleback	122 (35)	386	3.16	111 (5)	146	1.32	236	-0.0487457
Amazonmolly	282 (141)	1195	4.24	28 (0)	28	1	159	0.128539
Cod	136 (33)	442	3.25	204 (10)	300	1.47	129	-0.0527819
Spottedgar	108 (18)	342	3.17	236 (3)	306	1.3	125	-0.210445
Platyfish	44 (11)	66	1.5	190 (43)	334	1.76	235	-0.036078
Tilapia	142 (57)	589	4.15	213 (11)	278	1.31	114	-0.173621
Lamprey	26 (1)	82	3.15	408 (8)	732	1.79	35	-0.682936
Ip	108 (18)	283	2.62	181 (22)	376	2.08	180	-0.226093
Medaka	49 (10)	105	2.14	285 (44)	441	1.55	135	-0.269809
Tetradon	50 (12)	84	1.68	79 (16)	135	1.71	340	-0.15313

## Sheet: Single_Copy_gene_annotation
Supplementary Table 6: Single Copy Gene Annotation
Gene_ID	Target_nr_BLAST	Protein Description	BLAST % identity (Protein)	Protein length	Gene length
gene10104	XP_026785444.1	uncharacterized protein C6orf62 homolog	0.9884	189	1565
gene10185	XP_026785055.1	GATOR complex protein NPRL2	0.9591	331	4398
gene10227	XP_017573960.1	peptidyl-prolyl cis-trans isomerase-like 1	0.9683	93	2348
gene10802	RXN18039.1	ubiquitin carboxyl-terminal hydrolase isozyme L5	0.945	402	14173
gene11399	XP_026775427.1	nudC domain-containing protein 2	0.9373	130	3102
gene12091	XP_017340539.1	WASH complex subunit CCDC53	0.8373	202	5890
gene12187	XP_016421652.1	ADP-ribosylation factor-like protein 2	0.9903	118	2225
gene12239	XP_017344428.1	epithelial membrane protein 2	0.8978	110	915
gene12385	XP_026799470.1	density-regulated protein	0.8524	192	2289
gene12395	XP_026799548.1	probable ATP-dependent RNA helicase DDX56	0.9173	519	20343
gene14623	XP_026796925.1	cell division cycle protein 23 homolog	0.9679	524	11000
gene15481	XP_017310953.1	vacuolar protein sorting-associated protein 18 homolog	0.9298	728	5552
gene16653	XP_007246016.2	sigma intracellular receptor 2	0.912	79	340
gene18263	XP_027017033.1	cleavage and polyadenylation specificity factor subunit 5	0.9997	181	2245
gene19129	XP_026795379.1	general transcription factor IIH subunit 2-like protein	0.9464	788	14349
gene1944	XP_020374454.1	splicing factor 3B subunit 6	0.9948	96	3298
gene198	XP_017345941.1	heat shock 70 kDa protein 13	0.9484	249	4019
gene20003	XP_017306542.1	kelch repeat and BTB domain-containing protein 8	0.9167	372	1118
gene20015	XP_017305583.1	EGF domain-specific O-linked N-acetylglucosamine transferase	0.8992	604	54837
gene20100	XP_026800366.1	cytochrome c oxidase assembly factor 7	0.9415	82	363
gene20716	NP_001187527.1	eukaryotic translation initiation factor 3 subunit I	0.9759	297	4414
gene21311	XP_027005127.1	28S ribosomal protein S2, mitochondrial-like	0.76	88	3792
gene21449	XP_017315802.1	alpha-ketoglutarate-dependent dioxygenase alkB homolog 7, mitochondrial	0.8421	248	1816
gene21994	XP_017340105.1	tyrosine--tRNA ligase, mitochondrial	0.8646	658	17284
gene22284	XP_017333132.1	puromycin-sensitive aminopeptidase	0.9732	873	16876
gene22370	XP_027025663.1	guanidinoacetate N-methyltransferase	0.9587	234	2707
gene22527	XP_026997649.1	hypoxia-inducible factor 1-alpha inhibitor	0.9291	355	10124
gene23427	XP_017311511.1	transcription factor AP-2-delta	0.9578	373	25548
gene2978	XP_027028634.1	charged multivesicular body protein 3	0.9456	193	4293
gene3884	XP_026785771.1	NADH dehydrogenase [ubiquinone] 1 alpha subcomplex subunit 6	0.8828	84	1203
gene3964	XP_026790682.1	trafficking protein particle complex subunit 4	0.9886	166	2246
gene4157	XP_026781133.1	28S ribosomal protein S25, mitochondrial	0.9855	107	3450
gene4728	XP_027014932.1	COP9 signalosome complex subunit 3	0.9937	406	7779
gene5278	XP_017349467.1	cyclic AMP-dependent transcription factor ATF-3	0.8159	119	441
gene6392	XP_026771193.1	vacuolar-sorting protein SNF8	0.9911	213	1347
gene711	XP_017308058.1	doublesex- and mab-3-related transcription factor 2-like	0.8624	142	884
gene7288	XP_026769190.1	probable U3 small nucleolar RNA-associated protein 11	0.8849	307	17562
gene7805	XP_026793805.1	membrane-bound transcription factor site-2 protease	0.8977	422	6489
gene8273	XP_026795972.1	vacuolar protein sorting-associated protein 33A	0.9752	536	8461
gene8408	ADO28231.1	DNA-directed RNA polymerase II subunit RPB4	0.9569	115	2104
gene8620	NP_775342.2	60S ribosomal protein L24	0.9809	154	10445
gene9148	XP_026785219.1	exosome complex component RRP42	0.963	223	4164
gene9714	XP_026785044.1	zinc finger MYND domain-containing protein 10	0.8945	418	5640
